# Supplementary material for: Association mapping and candidate gene identification for drought tolerance in sorghum
Source: Front Plant Sci. 2025 Jul 25;16:1629615. doi: 10.3389/fpls.2025.1629615 (PMC12331711; doi:10.3389/fpls.2025.1629615)
Supplement: Supplementary file 2 [file Table1.xlsx]

## Sheet: Sheet1
Supplementary Table S1. All traits studied in this project.
RLSTC20_10	Root length STC at 10% PEG in 2020
RLSTC20_20	Root length STC at 20% PEG in 2020
RLSTC24_10	Root length STC at 10% PEG in 2024
RDWSTC20_10	Root dry weight STC at 10% PEG in 2020
RDWSTC20_20	Root dry weight STC at 20% PEG in 2020
RDWSTC24_10	Root dry weight STC at 10% PEG in 2024
RFWSTC20_10	Root fresh weight STC at 10% PEG in 2020
RFWSTC20_20	Root fresh weight STC at 20% PEG in 2020
RFWSTC24_10	Root fresh weight STC at 10% PEG in 2024
SLSTC20_10	Shoot length STC at 10% PEG in 2020
SLSTC20_20	Shoot length STC at 20% PEG in 2020
SLSTC24_10	Shoot length STC at 10% PEG in 2024
SDWSTC20_10	Shoot dry weight STC at 10% PEG in 2020
SDWSTC20_20	Shoot dry weight STC at 20% PEG in 2020
SDWSTC24_10	Shoot dry weight STC at 10% PEG in 2024
SFWSTC20_10	Shoot fresh weight STC at 10% PEG in 2020
SFWSTC20_20	Shoot fresh weight STC at 20% PEG in 2020
SFWSTC24_10	Shoot fresh weight STC at 10% PEG in 2024
GRSTC24_10	Germination rate STC at 10% PEG in 2024
GRCK24	Germination rate under control in 2024
GRPEG24_10	Germination rate at 10% PEG in 2024
RDW20	Root dry weight in 2020
RDW24	Root dry weight in 2024
RDWPEG20_10	Root dry weight at 10% PEG in 2020
RDWPEG20_20	Root dry weight at 20% PEG in 2020
RDWPEG24_10	Root dry weight at 10% PEG in 2024
RFW20	Root dry weight in 2020
RFW24	Root dry weight in 2024
RFWPEG20_10	Root fresh weight at 10% PEG in 2020
RFWPEG20_20	Root fresh weight at 20% PEG in 2020
RFWPEG24_10	Root fresh weight at 10% PEG in 2024
RL20	Root length under control in 2020
RL24	Root length under control in 2024
RLPEG20_10	Root length at 10% PEG in 2020
RLPEG20_20	Root length at 20% PEG in 2020
RLPEG24_10	Root length at 10% PEG in 2024
SDW20	Shoot dry weight under control in 2020
SDW24	Shoot dry weight under control in 2024
SDWPEG20_10	Shoot dry weight at 10% PEG in 2020
SDWPEG20_20	Shoot dry weight at 20% PEG in 2020
SDWPEG24_10	Shoot dry weight at 10% PEG in 2024
SFW20	Shoot fresh weight under control in 2020
SFW24	Shoot fresh weight under control in 2024
SFWPEG20_10	Shoot fresh weight at 10% PEG in 2020
SFWPEG20_20	Shoot fresh weight at 20% PEG in 2020
SFWPEG24_10	Shoot fresh weight at 10% PEG in 2024
SL20	Shoot length under control in 2020
SL24	Shoot length under control in 2024
SLPEG20_10	Shoot length at 10% PEG in 2020
SLPEG20_20	Shoot length at 20% PEG in 2020
SLPEG24_10	Shoot length at 10% PEG in 2024
