# Supplementary material for: Association mapping and candidate gene identification for drought tolerance in sorghum
Source: Front Plant Sci. 2025 Jul 25;16:1629615. doi: 10.3389/fpls.2025.1629615 (PMC12331711; doi:10.3389/fpls.2025.1629615)
Supplement: Supplementary file 3 [file Table2.xlsx]

## Sheet: Sheet1
Supplementary Table S2. The test for data normality and variance homogeneity.
		SLSTC	RLSTC	SFWSTC	SFWSTC	SDWSTC	RDWSTC
Normal Parametersa	Mean	0.5926	0.6831	0.4906	0.6008	0.5398	0.7181
	Std. Deviation	0.2232	0.2444	0.2329	0.3304	0.2576	0.321
Kolmogorov-Smirnov Z		0.711	0.911	1.103	1.111	1.28	1.035
Asymp. Sig. (2-tailed)		0.694	0.378	0.175	0.17	0.075	0.234
a. Test distribution is Normal.
