# Supplementary material for: Association mapping and candidate gene identification for drought tolerance in sorghum
Source: Front Plant Sci. 2025 Jul 25;16:1629615. doi: 10.3389/fpls.2025.1629615 (PMC12331711; doi:10.3389/fpls.2025.1629615)
Supplement: Supplementary file 4 [file Table3.xlsx]

## Sheet: Table S3
Supplementary Table S3. Standard deviation (SD) and coefficient of variation (CV) of the sorghum mini core accessions among replicates.
(Country of origin and Race data were from Upadhyaya et al. 2009)
Origin	Race	Accessions	RL24	RL24SD	RL24CV	SL24	SL24_SD	SL24_CV	SFW24	SFW24_SD	SFW24_CV	RFW24	RFW24_SD	RFW24_CV	SDW24	SDW24_SD	SDW24_CV	RDW24	RDW24_SD	RDW24_CV	GRCK24	GRCK24_SD	GRCK24_CV	RLPEG24	RLPEG24_SD	RLPEG24_CV	RLstc24	RLstc24_SD	RLstc24_CV	SLPEG24	SLPEG24_SD	SLPEG24_CV	SLstc24	SLSTC24_SD	SLSTC24_CV	SFWPEG24	SFWPEG24_SD	SFWPEG24_CV	SFWstc24	SFWstc24_SD	SFWstc24_CV	RFWPEG24	RFWPEG24_SD	RFWPEG24_CV	RFWstc24	RFWstc24_SD	RFWstc24_CV	SDWPEG24	SDWPEG24_SD
USA	Guinea-kafir	IS473	4.57	1.23284	26.9769	3.9767	0.0960902	2.41633	0.3102	0.0210106	6.77323	0.1425	0.0381657	26.783	0.0644	0.00347898	5.40215	0.0397	0.00534634	13.4668	0.9556	0.0509175	5.32833	5.855	0.784889	13.4054	1.28118	0.171748	13.4054	3.05	0.749533	24.5749	0.766974	0.188483	24.5749	0.0791	0.0779232	98.5122	0.254969	0.251176	98.5122	0.0909	0.0229103	25.2038	0.637746	0.160736	25.2038	0.0245	0.000707107
USA	Bicolor	IS602	5.1967	0.951017	18.3004	6.9667	0.486038	6.97659	0.4479	0.0340113	7.59351	0.2827	0.0220039	7.78349	0.096	0.00873747	9.10153	0.0619	0.00541233	8.74367	0.7667	0.0666667	8.69527	5.88	0.367696	6.25333	1.13149	0.070756	6.25333	5.77556	0.0502831	0.87062	0.829027	0.00721768	0.87062	0.2629	0.0424264	16.1378	0.586961	0.0947229	16.1378	0.1792	0.0106066	5.91886	0.633962	0.0375234	5.91886	0.0472	0.00777818
USA	Bicolor	IS603	9.2433	0.124231	1.34401	10.07	0.0953939	0.947308	0.5933	0.0276266	4.65643	0.2404	0.026155	10.8798	0.0859	0.00119304	1.38887	0.0315	0.00209841	6.66163	0.9444	0.019245	2.0378	5.08	0.212132	4.17583	0.549585	0.0229497	4.17583	4.875	0.176777	3.62619	0.484111	0.0175548	3.62619	0.1177	0.0114551	9.73248	0.198382	0.0193075	9.73248	0.06895	0.0033234	4.82002	0.286774	0.0138226	4.82002	0.01795	7.07E-05
USA	Bicolor	IS608	10.5567	0.566598	5.36719	10.7333	0.419682	3.9101	0.5129	0.0478154	9.32255	0.3513	0.125456	35.7121	0.0805	0.00365923	4.54563	0.0417	0.000945163	2.26658	0.9556	0.03849	4.02784	10.095	0.318198	3.15204	0.956268	0.0301419	3.15204	7.155	0.544472	7.60967	0.666615	0.0507272	7.60967	0.31895	0.0167584	5.25425	0.621856	0.0326739	5.25425	0.32405	0.0635689	19.617	0.922343	0.180936	19.617	0.05755	0.000777817
USA	Caudatum-bicolor	IS995	15.2467	1.49467	9.80322	7.31	0.95828	13.1092	0.3707	0.0469529	12.666	0.3574	0.0645208	18.0528	0.0587	0.00331512	5.64756	0.0434	0.00156205	3.59919	0.9889	0.019245	1.9461	4.66	0.353553	7.58698	0.305641	0.0231889	7.58698	2.525	0.318198	12.6019	0.345417	0.0435291	12.6019	0.17765	0.0252437	14.2098	0.479272	0.0681035	14.2098	0.1365	0.0172534	12.6399	0.381925	0.0482748	12.6399	0.03095	0.00544472
India	Durra	IS1004	7.69	1.33593	17.3723	7.09	0.754785	10.6458	0.5345	0.0849504	15.8934	0.3149	0.0774907	24.608	0.1035	0.0145717	14.0789	0.0666	0.00710211	10.6638	0.7889	0.083887	10.6334	6.04	2.75772	45.6576	0.785436	0.358611	45.6576	2.54	0.777817	30.6227	0.358251	0.109706	30.6227	0.24265	0.0979343	40.3603	0.453976	0.183226	40.3603	0.1706	0.0848528	49.7379	0.541759	0.26946	49.7379	0.03635	0.0116673
India	Durra	IS1041	12.0567	0.263881	2.18867	6.4133	0.196554	3.06478	0.5298	0.0351012	6.62537	0.0966	0.00489115	5.0633	0.0969	0.00202567	2.09047	0.0555	0.000152753	0.27523	0.9444	0.0509175	5.39152	4.49	0.339411	7.55927	0.372408	0.0281513	7.55927	2.945	0.72832	24.7307	0.4592	0.113563	24.7307	0.17115	0.047164	27.5571	0.323026	0.0890167	27.5571	0.1039	0.0393151	37.8394	1.0752	0.406849	37.8394	0.03285	0.00247487
China	Kafirr-bicolor	IS1212	9.34	0.252389	2.70223	8.8333	0.631295	7.14676	0.5023	0.0401136	7.98599	0.0926	0.00236432	2.55326	0.0914	0.00404269	4.42307	0.0498	0.00130512	2.62072	0.9667	0.057735	5.97238	3.46	2.16375	62.536	0.37045	0.231665	62.536	4.155	2.89207	69.6045	0.470377	0.327404	69.6045	0.23105	0.140502	60.8103	0.460015	0.279736	60.8103	0.0781	0.0381838	48.8909	0.843413	0.412352	48.8909	0.0442	0.0295571
China	Guinea-bicolor	IS1219	7.5533	1.44195	19.0904	9.34	0.236432	2.53139	0.5961	0.0287522	4.82339	0.1261	0.0273814	21.7141	0.1087	0.00467012	4.29634	0.0376	0.0012897	3.43006	0.8111	0.096225	11.8635	4.625	0.869741	18.8052	0.612312	0.115147	18.8052	2.84	0.141421	4.97963	0.304069	0.0151415	4.97963	0.1638	0.00551543	3.36718	0.274786	0.00925253	3.36718	0.09155	0.00855599	9.3457	0.725819	0.0678329	9.3457	0.0328	0.00367695
China	Bicolor	IS1233	7.93	0.429302	5.41364	4.3867	0.441059	10.0545	0.2968	0.0318349	10.7261	0.2354	0.0186715	7.9318	0.044	0.00305505	6.9433	0.0759	0.00353459	4.65691	0.8667	0.0333333	3.84601	6.625	1.15258	17.3975	0.835435	0.145345	17.3975	3.155	0.516188	16.3609	0.719225	0.117672	16.3609	0.23055	0.0675287	29.2903	0.776873	0.227548	29.2903	0.1466	0.0432749	29.5191	0.622682	0.18381	29.5191	0.04355	0.00841457
		IS2205	8.67	0.484974	5.59371	4.44	0.520865	11.7312	0.2671	0.0134812	5.04726	0.0466	0.00301717	6.47462	0.063	0.00658483	10.4521	0.0338	0.00370405	10.9587	0.9556	0.0509175	5.32833	6.525	1.06773	16.3637	0.752595	0.123152	16.3637	4.985	1.95869	39.2916	1.12275	0.441145	39.2916	0.2803	0.094328	33.6525	1.04955	0.3532	33.6525	0.24135	0.0963787	39.9331	5.18289	2.06969	39.9331	0.04495	0.0146371
South Africa	Caudatum	IS2379	7	0.870689	12.4384	6.2733	0.660782	10.5332	0.44	0.107391	24.407	0.3089	0.407221	131.83	0.0902	0.00880473	9.76135	0.0514	0.00957723	18.6327	0.9222	0.03849	4.17372	7.775	1.44957	18.644	1.11071	0.207081	18.644	3.43	0.509117	14.8431	0.546759	0.0811557	14.8431	0.1756	0.00509117	2.8993	0.399091	0.0115708	2.8993	0.20745	0.00784888	3.78351	0.671577	0.0254091	3.78351	0.0284	0.00452548
South Africa	Caudatum	IS2382	9.8067	1.69379	17.2718	4.47	0.508626	11.3786	0.2263	0.0261547	11.5575	0.0682	0.0227126	33.303	0.0525	0.00832907	15.8649	0.0464	0.0151988	32.756	0.3778	0.0693889	18.3666	8.495	0.304056	3.57923	0.866247	0.031005	3.57923	3.405	0.289914	8.51435	0.761745	0.0648577	8.51435	0.23835	0.0301935	12.6677	1.05325	0.133422	12.6677	0.2576	0.0407294	15.8111	3.77897	0.597497	15.8111	0.0386	0.00226274
South Africa	Kafir	IS2389	9.5467	1.245	13.0412	3.4767	0.0862168	2.47985	0.2453	0.0212013	8.64299	0.1068	0.0160215	15.0014	0.0405	0.00240278	5.93278	0.0436	0.00781729	17.9296	0.4667	0.057735	12.3709	8.28	2.13546	25.7906	0.867318	0.223687	25.7906	2.185	0.205061	9.38494	0.628476	0.0589821	9.38494	0.14465	0.000777817	0.537724	0.589766	0.00317131	0.537724	0.15335	0.00190919	1.24499	1.43586	0.0178763	1.24499	0.02795	0.00304056
South Africa	Kafir	IS2397	11.27	2.67737	23.7566	3.57	0.965039	27.0319	0.2699	0.0498579	18.4727	0.1793	0.0443018	24.7082	0.0474	0.00355949	7.50948	0.0529	0.0119693	22.6262	0.5	0.208167	41.6333	8.915	2.0294	22.7638	0.791038	0.180071	22.7638	4.255	1.11016	26.0907	1.19188	0.310969	26.0907	0.17775	0.0902975	50.8003	0.658577	0.334559	50.8003	0.11645	0.0726199	62.3614	0.649591	0.405094	62.3614	0.03395	0.00629325
Iran	Bicolor	IS2413	13.53	1.70666	12.6139	6.9333	0.233524	3.36815	0.352	0.0075162	2.13529	0.0901	0.0136932	15.1978	0.0545	0.00303535	5.56944	0.0355	0.0037899	10.6758	0.9667	0.0333333	3.44816	8.545	2.21324	25.901	0.631559	0.163581	25.901	4.445	1.98697	44.7012	0.641106	0.286582	44.7012	0.2466	0.0995606	40.3733	0.700635	0.282869	40.3733	0.1814	0.119077	65.6432	2.01257	1.32112	65.6432	0.04365	0.0174655
Afghanistan	Caudatum-bicolor	IS2426	10.4633	1.30385	12.4612	5.24	0.331512	6.32656	0.3567	0.0131286	3.68057	0.1229	0.0426674	34.7171	0.0717	0.00544549	7.59482	0.0363	0.00966281	26.6193	0.8	0.0666667	8.33333	7.785	0.346482	4.45064	0.744027	0.033114	4.45064	3.53	0.480833	13.6213	0.673664	0.0917619	13.6213	0.1981	0.0275772	13.9208	0.555369	0.0773119	13.9208	0.2023	0.0270115	13.3522	1.6465	0.219844	13.3522	0.0303	0.0046669
South Africa	Caudatum	IS2864	12.1367	0.215716	1.77738	4.8	0.610246	12.7135	0.3184	0.0541088	16.994	0.1348	0.0440965	32.7126	0.0539	0.00852467	15.8157	0.0416	0.00420278	10.1028	0.5778	0.164429	28.4578	4.3	5.65685	131.555	0.354298	0.466096	131.555	3.825	0.912168	23.8475	0.796875	0.190035	23.8475	0.3497	0.0534573	15.2866	1.09842	0.167911	15.2866	0.339	0.0226274	6.67475	2.51546	0.167901	6.67475	0.05555	0.0105359
Egypt	Caudatum-bicolor	IS2872	13.1567	0.81941	6.22808	5.6733	0.185562	3.2708	0.3946	0.240616	60.9771	0.3272	0.0767475	23.4558	0.0942	0.00682862	7.24906	0.07	0.0127508	18.2155	1	0	0	3.675	0.233345	6.34953	0.279326	0.0177359	6.34953	4.815	1.393	28.9304	0.848707	0.245535	28.9304	0.3804	0.150331	39.5192	0.964096	0.381003	39.5192	0.20265	0.0682358	33.6718	0.619409	0.208566	33.6718	0.05965	0.0228395
Nigeria	Caudatum-bicolor	IS2902	10.21	1.55345	15.215	7.2333	0.327465	4.52719	0.6932	0.0510043	7.35781	0.3681	0.0605469	16.4485	0.0571	0.0511947	89.6579	0.0432	0.00406735	9.41516	0.8889	0.0509175	5.72815	#DIV/0!	#DIV/0!	#DIV/0!	0	0	#DIV/0!	#DIV/0!	#DIV/0!	#DIV/0!	0	0	#DIV/0!	#DIV/0!	#DIV/0!	#DIV/0!	0	0	#DIV/0!	#DIV/0!	#DIV/0!	#DIV/0!	0	0	#DIV/0!	#DIV/0!	#DIV/0!
USA	Bicolor	IS3121	12.8467	1.02549	7.98253	5.1733	0.130128	2.51538	0.4579	0.0133904	2.92431	0.15	0.0517448	34.4965	0.0865	0.00208407	2.40933	0.0485	0.00069282	1.4285	0.9778	0.019245	1.96819	10.515	1.53442	14.5927	0.8185	0.119441	14.5927	3.975	0.190919	4.80299	0.768363	0.0369044	4.80299	0.41575	0.00502046	1.20757	0.907883	0.0109633	1.20757	0.2169	0.0615183	28.3625	1.44568	0.410031	28.3625	0.07725	0.00219203
South Africa	Kafir	IS3158	8.9967	0.903899	10.047	4.7033	0.3139	6.67404	0.2815	0.0185085	6.57494	0.1184	0.0056003	4.72998	0.0563	0.0037072	6.58473	0.0372	0.00469184	12.6125	0.9667	0	0	6.085	0.756604	12.4339	0.676362	0.0840983	12.4339	2.89	0.735391	25.4461	0.614458	0.156355	25.4461	0.1956	0.0472347	24.1486	0.694931	0.167816	24.1486	0.1365	0.0196576	14.4011	1.1532	0.166074	14.4011	0.03605	0.00700036
India	Durra	IS3971	10.94	1.4575	13.3226	4.49	0.330454	7.35978	0.2521	0.0118069	4.68343	0.1037	0.0197654	19.0601	0.0538	0.00347035	6.45047	0.0314	0.00375411	11.9558	0.5444	0.107152	19.6825	5.175	2.49609	48.2336	0.473035	0.228162	48.2336	2.215	1.9304	87.1513	0.493318	0.429934	87.1513	0.134	0.149482	111.554	0.531605	0.593027	111.554	0.0895	0.0602455	67.3134	0.863067	0.580959	67.3134	0.02555	0.0212839
India	Durra-bicolor	IS4060	13.45	0.830723	6.17638	8.5733	0.425715	4.96559	0.4355	0.0477779	10.9708	0.2109	0.0839686	39.8144	0.0618	0.0359876	58.2324	0.0701	0.00395769	5.64578	1	0	0	9.02	1.4425	15.9922	0.670632	0.107249	15.9922	6.465	0.558614	8.64059	0.754082	0.0651572	8.64059	0.2825	0.0158392	5.60679	0.648729	0.0363729	5.60679	0.21015	0.0135057	6.42671	0.996444	0.0640386	6.42671	0.05595	0.00275772
India	Caudatum	IS4092	15.9967	0.839365	5.24711	6.49	0.043589	0.671633	0.6372	0.0180095	2.82636	0.3159	0.0610536	19.3269	0.0826	0.0619802	75.0365	0.0733	0.00369369	5.03914	0.9222	0.107152	11.6191	8.305	2.07182	24.9467	0.519171	0.129516	24.9467	4.14	2.27688	54.9972	0.637904	0.35083	54.9972	0.35885	0.221678	61.7746	0.563196	0.347912	61.7746	0.19805	0.0383959	19.387	0.627005	0.121557	19.387	0.0652	0.030547
India	Durra	IS4360	9.42	0.737496	7.82904	6.4933	0.419325	6.45781	0.4361	0.0189518	4.34574	0.0628	0.00330807	5.26763	0.1148	0.0015695	1.36716	0.054	0.00343123	6.35413	0.9444	0.03849	4.07561	6.47	2.00818	31.0384	0.686837	0.213183	31.0384	4.13	1.0748	26.0243	0.636037	0.165524	26.0243	0.32355	0.105712	32.6727	0.741917	0.242404	32.6727	0.18	0.0390323	21.6846	2.86776	0.621863	21.6846	0.06355	0.0153442
India	Guinea-durra	IS4372	9.57	1.76714	18.4655	7.86	0.717565	9.12933	0.6655	0.0376381	5.65562	0.2251	0.0195832	8.6998	0.1288	0.00325115	2.52419	0.0652	0.0038553	5.91304	0.9333	0.0666667	7.14311	6.925	2.08597	30.1222	0.723615	0.217969	30.1222	5.065	0.912168	18.0092	0.644402	0.116052	18.0092	0.4155	0.116531	28.046	0.624343	0.175103	28.046	0.27325	0.112925	41.3266	1.21373	0.501591	41.3266	0.0747	0.0140007
India	Durra	IS4515	10.57	0.694766	6.573	5.3267	0.351188	6.59298	0.4809	0.0236806	4.92422	0.2566	0.0395629	15.4181	0.0974	0.00165025	1.6943	0.0488	0.00395517	8.10485	0.9667	0.0333333	3.44816	7.165	0.0494975	0.690823	0.677862	0.00468283	0.690823	4.37	0.282843	6.47237	0.820401	0.0530994	6.47237	0.3344	0.00749533	2.24143	0.695363	0.0155861	2.24143	0.20805	0.00912168	4.38437	0.8109	0.0355529	4.38437	0.0668	0.000282843
India	Durra	IS4581	7.3767	0.0665833	0.902616	4.5133	0.361985	8.02041	0.3904	0.025475	6.52535	0.1491	0.0263067	17.6437	0.071	0.00782453	11.0205	0.0357	0.00294845	8.25895	0.6556	0.083887	12.7955	5.88	0.240416	4.08871	0.797108	0.0325915	4.08871	3.31	0.622254	18.7992	0.733383	0.13787	18.7992	0.13445	0.115471	85.8836	0.34442	0.2958	85.8836	0.13835	0.0135057	9.76201	0.928108	0.090602	9.76201	0.034	0.0120208
India	Durra	IS4613	13.1933	1.45548	11.032	7.99	0.173494	2.17138	0.6572	0.00253246	0.38534	0.3049	0.0406192	13.3222	0.109	0.0049803	4.56908	0.0824	0.00599249	7.27245	0.9556	0.03849	4.02784	10.575	1.26572	11.969	0.801541	0.0959364	11.969	5.875	0.756604	12.8784	0.735294	0.0946939	12.8784	0.41795	0.0135057	3.23142	0.635988	0.0205515	3.23142	0.2266	0.00876812	3.86943	0.743276	0.0287605	3.86943	0.07415	0.00304056
India	Durra	IS4631	11.8	0.605558	5.13184	7.92	0.45299	5.71957	0.6747	0.013299	1.9711	0.1815	0.0250054	13.7771	0.1215	0.00925707	7.61899	0.0453	0.00180093	3.97555	0.9889	0.019245	1.9461	7.38	0.66468	9.00651	0.625424	0.0563288	9.00651	5.23	0.0989949	1.89283	0.660354	0.0124994	1.89283	0.4952	0.0115966	2.34179	0.73392	0.0171869	2.34179	0.2446	0.000282843	0.115635	1.34766	0.00155836	0.115635	0.0943	0.00438406
India	Durra	IS4698	10.8167	2.42405	22.4103	5.9867	0.290918	4.85941	0.4977	0.0251388	5.051	0.1306	0.0023029	1.76332	0.1054	0.0121599	11.5369	0.0371	0.0079689	21.4795	0.9	0.057735	6.415	9.785	0.0212132	0.216793	0.904622	0.00196116	0.216793	4.99	0.59397	11.9032	0.833519	0.0992154	11.9032	0.43805	0.0555079	12.6716	0.880149	0.111529	12.6716	0.21945	0.0118087	5.38104	1.67989	0.0903956	5.38104	0.0789	0.00876812
India	Guinea	IS4951	5.55	0.356791	6.42867	5.2433	0.116762	2.22688	0.3926	0.0206379	5.25673	0.2966	0.0428212	14.4373	0.0843	0.00485833	5.76314	0.0379	0.00739797	19.5197	0.9889	0.019245	1.9461	5.74	0.509117	8.86963	1.03423	0.0917328	8.86963	5.705	0.940452	16.4847	1.08805	0.179361	16.4847	0.37825	0.0686601	18.152	0.963531	0.1749	18.152	0.2109	0.0675994	32.0528	0.711139	0.22794	32.0528	0.069	0.00989949
India	Durra	IS5094	9.4367	0.527668	5.59166	6.77	0.472864	6.98469	0.5412	0.127543	23.5667	0.1053	0.0293415	27.8647	0.0857	0.00211266	2.46518	0.0273	0.00270062	9.89237	0.7111	0.019245	2.70637	4.5	1.31522	29.2271	0.476863	0.139373	29.2271	5.035	0.162635	3.23008	0.743722	0.0240228	3.23008	0.32695	0.0226981	6.94238	0.60412	0.0419404	6.94238	0.1058	0.0162635	15.3719	1.00507	0.154498	15.3719	0.06525	0.00403051
India	Guinea	IS5295	7.51	0.901499	12.004	5.8667	0.223681	3.81273	0.3174	0.00734938	2.31549	0.1819	0.102924	56.5828	0.0644	0.0021	3.26087	0.0315	0.000971253	3.08334	1	0	0	6.54	0.0141421	0.216241	0.870839	0.00188311	0.216241	4.75	0.141421	2.97729	0.809659	0.0241059	2.97729	0.26615	0.0125158	4.70253	0.838444	0.0394281	4.70253	0.1572	0.00381838	2.42899	0.864211	0.0209916	2.42899	0.0563	0.00311127
India	Guinea-caudatum	IS5301	10.8467	1.41684	13.0624	6.5367	0.280416	4.28988	0.3158	0.0153314	4.8548	0.057	0.00555007	9.73697	0.086	0.00661236	7.68879	0.0485	0.00523195	10.7875	0.9778	0.0509175	5.20735	6.75	0.19799	2.93318	0.622311	0.0182535	2.93318	4.81	0.66468	13.8187	0.735849	0.101685	13.8187	0.19915	0.235537	118.271	0.630554	0.745764	118.271	0.20445	0.00586899	2.87062	3.58475	0.102904	2.87062	0.06945	0.00289914
India	Durra	IS5386	14.2633	0.67092	4.70382	7.2067	0.976183	13.5455	0.3824	0.0352144	9.20878	0.0855	0.00523737	6.12557	0.095	0.00514717	5.41807	0.0718	0.0055003	7.66059	0.9667	0.0333333	3.44816	9.86	0.155563	1.57772	0.691283	0.0109065	1.57772	6.11	0.777817	12.7302	0.847826	0.10793	12.7302	0.42035	0.0837922	19.9339	1.09915	0.219103	19.9339	0.24335	0.0249609	10.2572	2.8462	0.29194	10.2572	0.0781	0.0103238
India	Durra	IS5667	11.09	0.701712	6.32743	8.1433	0.219393	2.69415	0.4828	0.0353866	7.32945	0.0861	0.00563205	6.54129	0.1158	0.00616955	5.32776	0.0664	0.00701498	10.5647	0.9778	0.03849	3.93639	10.415	0.883883	8.48664	0.939134	0.0797009	8.48664	6.155	0.544472	8.84601	0.755833	0.0668611	8.84601	0.41345	0.0372645	9.01307	0.856359	0.0771842	9.01307	0.24935	0.0605991	24.3028	2.89605	0.703822	24.3028	0.0835	0.0019799
India	Durra	IS5919	9.21	1.50997	16.3949	5.4533	0.393107	7.20861	0.3975	0.0210257	5.28948	0.191	0.0357562	18.7205	0.0732	0.00374477	5.11581	0.0641	0.00438786	6.84534	0.5778	0.0509175	8.81231	5.735	0.0353553	0.616484	0.622693	0.0038388	0.616484	2.68	0.0707107	2.63846	0.491443	0.0129665	2.63846	0.1741	0.000424264	0.24369	0.437987	0.00106733	0.24369	0.11785	0.00601041	5.10005	0.617123	0.0314736	5.10005	0.0407	0.000282843
India	Durra	IS6351	8.855	1.16673	13.1759	5.84	0.608112	10.4129	0.2467	0.110264	44.6957	0.0645	0.0376432	58.3616	0.065	0.0245892	37.8296	0.0359	0.0132296	36.8514	0.9889	0.019245	1.9461	5.83	0.339411	5.82181	0.658385	0.0383299	5.82181	3.86	0.254558	6.59478	0.660959	0.0435888	6.59478	0.23605	0.0267993	11.3533	0.956701	0.108617	11.3533	0.1186	0.018809	15.8592	1.83781	0.291462	15.8592	0.06835	0.00770746
India	Durra	IS6354	11.7867	1.30631	11.0829	8.9667	0.473533	5.28102	0.4873	0.0217774	4.46898	0.1424	0.0113192	7.94885	0.1139	0.00454459	3.98999	0.0492	0.00610983	12.4183	1	0	0	6.41	0.381838	5.95691	0.543835	0.0323957	5.95691	4.64	0.226274	4.8766	0.517472	0.025235	4.8766	0.2791	0.0162635	5.82711	0.572709	0.0333723	5.82711	0.13015	0.00190919	1.46691	0.913761	0.0134041	1.46691	0.06605	0.00106066
India	Durra	IS6421	8.9233	0.712203	7.98139	8.86	0.217025	2.4495	0.5743	0.00500033	0.870683	0.2486	0.056003	22.5273	0.0999	0.00230651	2.30882	0.0749	0.00700024	9.34611	0.9444	0.019245	2.0378	5.785	0.72832	12.5898	0.6483	0.0816197	12.5898	5.91	0.692965	11.7253	0.667043	0.0782127	11.7253	0.33405	0.0458912	13.7378	0.581631	0.0799035	13.7378	0.188	0.0394566	20.9875	0.756134	0.158694	20.9875	0.0614	0.00933381
Uganda	Durra-caudatum	IS7131	13.9333	1.50071	10.7707	7.4567	1.03905	13.9345	0.5681	0.0587084	10.3342	0.3427	0.0270617	7.8966	0.0983	0.00391535	3.98307	0.0769	0.00510327	6.63624	0.9889	0.03849	3.89221	12.06	1.45664	12.0783	0.86555	0.104544	12.0783	6.625	0.417193	6.29725	0.888467	0.055949	6.29725	0.47455	0.0123744	2.6076	0.835328	0.021782	2.6076	0.29425	0.0798324	27.1308	0.858706	0.232974	27.1308	0.08115	0.00148492
Nigeria	Guinea	IS7250	12.63	0.459021	3.63437	9.14	0.34176	3.73917	0.5135	0.0103929	2.02394	0.2233	0.0271526	12.1597	0.0959	0.00499032	5.20367	0.0558	0.00325628	5.83562	0.9889	0.019245	1.9461	9.28	0.226274	2.4383	0.734759	0.0179156	2.4383	6.53	0.282843	4.33144	0.714442	0.0309456	4.33144	0.31105	0.00601041	1.9323	0.605784	0.0117055	1.9323	0.1624	0.00692965	4.26702	0.727381	0.0310375	4.26702	0.065	0.00523259
Nigeria	Caudatum	IS7305	11.4467	0.802081	7.00709	7.28	0.210713	2.89441	0.5721	0.0135308	2.36512	0.3143	0.0229112	7.2896	0.1254	0.0293975	23.443	0.0771	0.00494402	6.41248	0.9778	0.03849	3.93639	9.235	1.87383	20.2906	0.806785	0.163701	20.2906	6.225	1.42128	22.8319	0.855082	0.195231	22.8319	0.3874	0.148068	38.221	0.677115	0.2588	38.221	0.2496	0.148492	59.4922	0.79423	0.472505	59.4922	0.0828	0.0176777
Nigeria	Guinea	IS7310	12.5967	0.81715	6.48701	6.96	0.706824	10.1555	0.3874	0.0373844	9.65007	0.1869	0.0468211	25.0514	0.0896	0.00384318	4.28926	0.0749	0.00650103	8.67961	1	0	0	8.755	0.643467	7.34971	0.695025	0.0510823	7.34971	5.12	0.438406	8.56262	0.735632	0.0629894	8.56262	0.3515	0.0138593	3.9429	0.907331	0.0357751	3.9429	0.2793	0.00820244	2.93678	1.49465	0.0438946	2.93678	0.06785	0.00247487
Nigeria	Guinea	IS7679	11.7767	0.485215	4.12012	9.8533	0.0416333	0.422532	0.5741	0.0118023	2.05578	0.185	0.0420305	22.7192	0.1325	0.00142945	1.07883	0.066	0.00398497	6.03784	0.9778	0.019245	1.96819	8.825	1.05359	11.9387	0.749363	0.0894641	11.9387	5.93	0.46669	7.86999	0.601827	0.0473637	7.86999	0.33725	0.0610233	18.0944	0.587475	0.1063	18.0944	0.16845	0.00473761	2.81248	0.910541	0.0256087	2.81248	0.0831	0.0121622
Nigeria	Guinea-bicolor	IS7957	4.7167	0.523482	11.0985	7.0867	0.23029	3.2496	0.5013	0.0131089	2.61498	0.2285	0.0562948	24.6367	0.1027	0.00452806	4.40902	0.0565	0.0037072	6.56142	0.9333	1.35974e-16	1.45692e-14	3.84	0.0424264	1.10485	0.814134	0.008995	1.10485	4.595	0.233345	5.07824	0.648401	0.0329274	5.07824	0.32875	0.024678	7.50662	0.655751	0.0492248	7.50662	0.18255	0.0385373	21.1106	0.798906	0.168653	21.1106	0.08175	0.000777817
Nigeria	Guinea	IS7987	12.69	0.502394	3.95898	7.3467	0.488092	6.64368	0.4629	0.00674858	1.45789	0.2354	0.105324	44.7427	0.097	0.0037018	3.81629	0.0802	0.00335311	4.18093	0.9556	0.019245	2.01392	6.18	0.183848	2.97488	0.486998	0.0144876	2.97488	5.24	0.763675	14.574	0.713249	0.103949	14.574	0.27505	0.0583363	21.2093	0.594146	0.126014	21.2093	0.17065	0.0136472	7.99716	0.725039	0.0579826	7.99716	0.0651	0.00834386
Japan	Bicolor	IS8012	10.27	0.739797	7.20348	7.03	0.292062	4.1545	0.3753	0.0210715	5.61459	0.2341	0.0300683	12.8442	0.0538	0.00545008	10.1303	0.047	0.00121655	2.58841	0.9333	0.0881917	9.44945	8.62	1.13137	13.125	0.839338	0.110163	13.125	5.89	0.0989949	1.68073	0.837838	0.0140818	1.68073	0.2515	0.0370524	14.7326	0.670131	0.0987274	14.7326	0.2361	0.0387495	16.4123	1.00869	0.165549	16.4123	0.0399	0.00480833
Pakistan	Durra	IS8348	12.2333	0.69673	5.69536	10.35	0.917006	8.85996	0.6352	0.0359314	5.6567	0.3222	0.0468583	14.5432	0.1323	0.00998599	7.54799	0.0716	0.00345302	4.82265	0.9444	0.019245	2.0378	7.445	0.0494975	0.664842	0.608583	0.00404612	0.664842	7.49	0.608112	8.11898	0.723671	0.0587548	8.11898	0.3845	0.0458205	11.9169	0.605353	0.0721394	11.9169	0.20465	0.0591848	28.92	0.635099	0.183671	28.92	0.08815	0.00615183
South Africa	Kafir-durra	IS8774	17.4	2.03162	11.676	5.9833	0.235867	3.94209	0.3163	0.0401206	12.6844	0.2183	0.0463511	21.2327	0.0729	0.00606548	8.32027	0.0832	0.00317962	3.82166	0.9889	0.019245	1.9461	#DIV/0!	#DIV/0!	#DIV/0!	0	0	#DIV/0!	#DIV/0!	#DIV/0!	#DIV/0!	0	0	#DIV/0!	#DIV/0!	#DIV/0!	#DIV/0!	0	0	#DIV/0!	#DIV/0!	#DIV/0!	#DIV/0!	0	0	#DIV/0!	#DIV/0!	#DIV/0!
Uganda	Caudatum-bicolor	IS8777	6.4733	1.80866	27.9402	4.3267	0.162891	3.76478	0.3181	0.0193415	6.08032	0.3334	0.0917153	27.5091	0.0668	0.00642106	9.61236	0.0489	0.0141472	28.9309	0.9444	0.019245	2.0378	6.895	0.700036	10.1528	1.06514	0.108141	10.1528	4.145	0.92631	22.3476	0.958012	0.214093	22.3476	0.23855	0.0522552	21.9053	0.749843	0.164256	21.9053	0.155	0.0345068	22.2625	0.464861	0.103489	22.2625	0.0572	0.00296985
Uganda	Guinea-caudatum	IS8916	7.6	1.15495	15.1967	5.2933	0.051316	0.969452	0.3728	0.0222785	5.97598	0.303	0.0201119	6.6376	0.0703	0.0030271	4.30597	0.044	0.00141539	3.2168	0.9889	0.019245	1.9461	5.275	0.00707107	0.134049	0.694079	0.000930403	0.134049	4.81	0.749533	15.5828	0.90869	0.141599	15.5828	0.22375	0.0413657	18.4875	0.600188	0.11096	18.4875	0.1477	0.069155	46.8213	0.487459	0.228234	46.8213	0.03965	0.00388909
Kenya	Caudatum	IS9108	11.03	1.7486	15.8531	5.6233	0.20232	3.59789	0.3543	0.0365527	10.3169	0.2825	0.137219	48.5731	0.0579	0.00891684	15.4004	0.0461	0.00650333	14.107	0.9778	0.019245	1.96819	8.405	0.558614	6.64621	0.762013	0.050645	6.64621	6.345	0.770746	12.1473	1.12833	0.137062	12.1473	0.3358	0.0391737	11.6658	0.947874	0.110577	11.6658	0.18165	0.0157685	8.68069	0.643009	0.0558176	8.68069	0.0542	0.00296985
Kenya	Caudatum	IS9113	9.2867	0.198578	2.13831	6.2733	0.515396	8.21571	0.2925	0.0448555	15.3352	0.0802	0.0420744	52.4618	0.062	0.00993244	16.0201	0.0399	0.0173117	43.3876	0.9889	0.019245	1.9461	5.06	0.79196	15.6514	0.544867	0.0852792	15.6514	4.68	0.0424264	0.906547	0.746015	0.00676298	0.906547	0.20475	0.0126572	6.18179	0.69992	0.0432676	6.18179	0.0941	0.011738	12.4739	1.17283	0.146298	12.4739	0.0468	0.00183848
Kenya	Caudatum	IS9177	14.8733	0.794628	5.34265	8.9867	0.106927	1.18983	0.5305	0.0283731	5.34836	0.1112	0.0124717	11.2156	0.0982	0.00340049	3.46282	0.0648	0.00724316	11.1777	0.9778	0.03849	3.93639	7.23	0.0848528	1.17362	0.486105	0.00570503	1.17362	4.99	0.678823	13.6037	0.555267	0.0755366	13.6037	0.28325	0.030052	10.6097	0.53393	0.0566485	10.6097	0.1141	0.0298399	26.1524	1.02577	0.268264	26.1524	0.05935	0.000777817
Sudan	Caudatum	IS9745	12.0567	0.755667	6.26761	8.1733	0.421466	5.15662	0.4933	0.0292303	5.92547	0.1878	0.0218287	11.6234	0.1006	0.00612726	6.09072	0.0803	0.00530126	6.60182	0.9778	0.019245	1.96819	6.985	0.0494975	0.708625	0.579348	0.0041054	0.708625	4.185	1.13844	27.2029	0.512031	0.139287	27.2029	0.25005	0.061589	24.6307	0.506927	0.124859	24.6307	0.23765	0.0996313	41.9236	1.26522	0.530424	41.9236	0.061	0.00537401
Thailand	Caudatum	IS10302	12.9767	1.41033	10.8682	6.51	0.167033	2.56579	0.5654	0.0234813	4.15305	0.1803	0.0291543	16.1699	0.1159	0.00343948	2.96762	0.0707	0.0117847	16.6687	0.9778	0.03849	3.93639	5.915	0.0919239	1.55408	0.455818	0.00708378	1.55408	3.695	0.558614	15.1181	0.567588	0.0858087	15.1181	0.25305	0.0433456	17.1293	0.447533	0.0766592	17.1293	0.1501	0.0138593	9.23337	0.832348	0.0768537	9.23337	0.041	0.00777818
Chad	Caudatum	IS10757	13.55	1.9099	14.0952	6.5967	0.565892	8.5784	0.6375	0.0552864	8.67238	0.3253	0.138028	42.4309	0.1305	0.0107226	8.21652	0.0874	0.00879261	10.0602	0.9667	0.0333333	3.44816	8.235	0.148492	1.80319	0.607749	0.0109588	1.80319	4.596	1.10874	24.1241	0.696716	0.168076	24.1241	0.3342	0.162069	48.4946	0.524235	0.254226	48.4946	0.2134	0.100551	47.1184	0.656077	0.309133	47.1184	0.08085	0.019304
Chad	Guinea-caudatum	IS10867	NA	NA	NA	NA	NA	NA	NA	NA	NA	NA	NA	NA	NA	NA	NA	NA	NA	NA	NA	NA	NA	NA	NA	NA	NA	NA	NA	NA	NA	NA	NA	NA	NA	NA	NA	NA	NA	NA	NA	NA	NA	NA	NA	NA	NA	NA	NA
USA	Guinea-caudatum	IS10969	14.0733	1.25954	8.94983	10.28	0.185203	1.80158	0.6218	0.0345413	5.55505	0.3791	0.0386929	10.2065	0.0951	0.00470779	4.95036	0.0918	0.00932899	10.1623	0.9556	0.019245	2.01392	4.925	0.233345	4.73797	0.349953	0.0165807	4.73797	3.64	0.311127	8.54744	0.354086	0.0302653	8.54744	0.234	0.0111723	4.77448	0.376347	0.0179686	4.77448	0.1631	0.00523259	3.20821	0.430192	0.0138015	3.20821	0.05135	0.00572757
Ethiopia	Durra	IS11026	9.97	1.31259	13.1654	8.6667	0.237557	2.74103	0.7618	0.0433217	5.68676	0.4788	0.127687	26.6682	0.1317	0.00701498	5.32649	0.0708	0.0118728	16.7695	0.9222	0.019245	2.08686	5.83	0.834386	14.3119	0.584754	0.0836897	14.3119	2.99056	0.112351	3.75687	0.345064	0.0129636	3.75687	0.23365	0.0365574	15.6462	0.306708	0.0479882	15.6462	0.1756	0.042285	24.0803	0.366776	0.0883207	24.0803	0.04035	0.00445477
Ethiopia	Caudatum	IS11473	14.1233	0.792107	5.60851	9.7067	0.319739	3.29401	0.9802	0.0278525	2.84151	0.8799	0.133498	15.1719	0.1725	0.0132917	7.70535	0.1225	0.0118216	9.65028	0.9444	0.019245	2.0378	6.845	0.247487	3.61559	0.484659	0.0175233	3.61559	1.89524	0.0538748	2.84264	0.195251	0.00555029	2.84264	0.10695	0.0437699	40.9256	0.109107	0.0446525	40.9256	0.1505	0.0650538	43.2251	0.171036	0.0739304	43.2251	0.0197	0.00424264
Ethiopia	Durra-bicolor	IS11619	6.16	0.564535	9.16453	6.53	0.532259	8.15099	0.4329	0.0159502	3.68451	0.1755	0.0427786	24.3753	0.0749	0.00393446	5.25295	0.0386	0.00349905	9.06489	0.9889	0.019245	1.9461	4.765	0.0777817	1.63236	0.773539	0.0126269	1.63236	2.985	0.289914	9.71235	0.457121	0.0443972	9.71235	0.19825	0.0122329	6.17047	0.457958	0.0282581	6.17047	0.1227	0.0019799	1.61361	0.699145	0.0112815	1.61361	0.0323	0.00311127
Ethiopia	Durra-bicolor	IS11919	11.4	0.902053	7.91275	4.8533	0.215019	4.43037	0.2434	0.00260832	1.07162	0.1514	0.022566	14.9049	0.0501	0.00372872	7.44255	0.0404	0.00355012	8.78742	0.9889	0.019245	1.9461	7.965	0.502046	6.30315	0.698684	0.0440391	6.30315	3.11	1.04652	33.6501	0.640797	0.215629	33.6501	0.11825	0.0398101	33.6661	0.485759	0.163536	33.6661	0.0847	0.0281429	33.2265	0.559322	0.185843	33.2265	0.0235	0.00579828
Zimbabwe	Caudatum	IS12302	15.1033	1.06406	7.04525	5.62	0.718401	12.7829	0.393	0.082427	20.9738	0.3175	0.0721997	22.7401	0.0787	0.0138753	17.6306	0.0927	0.00929892	10.0312	0.7444	0.0509175	6.84007	#DIV/0!	#DIV/0!	#DIV/0!	0	0	#DIV/0!	#DIV/0!	#DIV/0!	#DIV/0!	0	0	#DIV/0!	#DIV/0!	#DIV/0!	#DIV/0!	0	0	#DIV/0!	#DIV/0!	#DIV/0!	#DIV/0!	0	0	#DIV/0!	#DIV/0!	#DIV/0!
Sudan	Durra-caudatum	IS12447	10.53	0.845044	8.02511	7.23	0.546717	7.56179	0.6567	0.041244	6.2805	0.2914	0.0458913	15.7486	0.1209	0.0093874	7.7646	0.0713	0.00429108	6.01834	0.9444	0.0693889	7.3474	6.405	1.6617	25.9438	0.608262	0.157806	25.9438	3.525	0.0353553	1.00299	0.487552	0.00489009	1.00299	0.22795	0.00459619	2.01632	0.347114	0.00699892	2.01632	0.0647	0.00806102	12.4591	0.222057	0.0276662	12.4591	0.05375	0.000777817
Australia	Bicolor	IS12697	15.5233	1.38789	8.94068	10.31	1.23049	11.9349	0.4388	0.0377975	8.61384	0.1363	0.00980935	7.19688	0.0851	0.0101007	11.8692	0.0485	0.00239653	4.94129	0.8444	0.07698	9.11654	8.88	0.410122	4.61849	0.572042	0.0264197	4.61849	6.095	1.56271	25.6391	0.591174	0.151572	25.6391	0.21895	0.056215	25.6748	0.498937	0.128101	25.6748	0.04085	0.00714178	17.4829	0.299633	0.0523847	17.4829	0.04455	0.0101116
USA	Caudatum-bicolor	IS12706	16.2033	1.33717	8.25248	5.5233	0.306649	5.55191	0.431	0.0309714	7.18595	0.345	0.0327	9.47826	0.0921	0.00670622	7.28145	0.091	0.00600583	6.59981	0.9111	0.019245	2.11228	9.18	0.141421	1.54054	0.56655	0.00872792	1.54054	2.9375	0.22981	7.82331	0.531835	0.0416071	7.82331	0.10695	0.0764382	71.471	0.248144	0.177351	71.471	0.04805	0.0270822	56.3625	0.139275	0.0784991	56.3625	0.02365	0.0173241
Saudi Arabia	Caudatum-bicolor	IS12735	14.9867	0.782453	5.22099	8.96	0.220681	2.46295	0.5569	0.00761599	1.36757	0.2371	0.0453346	19.1204	0.096	0.00756593	7.88118	0.067	0.00209523	3.12721	0.9333	0.0881917	9.44945	7.385	1.20915	16.3731	0.492771	0.0806819	16.3731	3.825	1.0253	26.8054	0.426897	0.114431	26.8054	0.1827	0.05572	30.4981	0.328086	0.10006	30.4981	0.05215	0.0168999	32.4062	0.219918	0.0712673	32.4062	0.0315	0.00890954
Turkey	Bicolor	IS12804	13.73	0.490306	3.57106	10.9967	0.391067	3.55622	0.5389	0.0128617	2.38666	0.2426	0.00713933	2.94284	0.0864	0.00477214	5.52331	0.0495	0.00428991	8.66649	0.8889	0.03849	4.33007	8.16	0.735391	9.01215	0.594319	0.0535609	9.01215	7.505	1.90212	25.3447	0.68248	0.172972	25.3447	0.33395	0.0799738	23.9478	0.619727	0.148411	23.9478	0.1034	0.0271529	26.2601	0.426216	0.111925	26.2601	0.05345	0.0143543
India	Durra	IS12883	15.1667	0.878427	5.79181	10.8367	0.174738	1.61246	0.6298	0.0250101	3.97111	0.1242	0.0389698	31.3766	0.1105	0.00529371	4.79069	0.0727	0.00810021	11.142	1	0	0	9.415	1.1243	11.9416	0.620769	0.0741297	11.9416	7.335	0.0353553	0.482009	0.676869	0.00326257	0.482009	0.36495	0.0136472	3.73946	0.5795	0.0216702	3.73946	0.1752	0.00933381	5.32752	1.41025	0.0751313	5.32752	0.06945	0.00304056
Ethiopia	Kafirr	IS12937	14.0033	0.536687	3.83258	9.4	0.280535	2.98442	0.5648	0.00562406	0.995761	0.0968	0.0157738	16.2953	0.0969	0.00176918	1.82578	0.0618	0.00412351	6.67235	0.9889	0.019245	1.9461	9.62	0.480833	4.99826	0.686979	0.034337	4.99826	6.915	0.0777817	1.12483	0.735638	0.00827465	1.12483	0.42745	0.00813173	1.90238	0.756817	0.0143975	1.90238	0.372	0.0373352	10.0364	3.8443	0.385827	10.0364	0.06855	0.00205061
Nicaragua	Kafirr	IS12945	16.0167	0.448144	2.79798	6.0133	0.257358	4.27982	0.3701	0.0384922	10.4005	0.0652	0.0478473	73.3854	0.0807	0.0085442	10.5876	0.07	0.0157696	22.528	0.9556	0.019245	2.01392	7.375	1.52028	20.614	0.460458	0.0949186	20.614	2.0675	0.201525	9.7473	0.343819	0.0335131	9.7473	0.09175	0.0608819	66.3563	0.247884	0.164486	66.3563	0.1079	0.0507703	47.0531	1.65406	0.778287	47.0531	0.01455	0.00813173
Cuba	Caudatum	IS12965	8.5	0.53507	6.29494	7.6	0.531131	6.98856	0.49	0.0412364	8.4156	0.1537	0.0657515	42.7791	0.0809	0.00382797	4.73173	0.0387	0.00788226	20.3676	0.9667	0	0	3.82	1.08894	28.5064	0.449412	0.128111	28.5064	2.97619	0.437733	14.7078	0.391604	0.0575964	14.7078	0.11975	0.0200111	16.7107	0.244371	0.0408362	16.7107	0.1034	0.0137179	13.2668	0.672885	0.0892703	13.2668	0.01595	0.00487904
Venezuela	Caudatum-bicolor	IS13294	12.02	1.14031	9.48675	10.38	0.0264575	0.254889	0.4736	0.012202	2.57645	0.1079	0.0372886	34.5585	0.0762	0.00314696	4.12986	0.0333	0.00112398	3.37532	0.9778	0.019245	1.96819	6.715	1.67584	24.9567	0.558652	0.139421	24.9567	3.49722	0.632468	18.0849	0.336919	0.0609314	18.0849	0.13015	0.048154	36.9988	0.27481	0.101676	36.9988	0.0941	0.0387495	41.179	0.872373	0.359235	41.179	0.0141	0.00325269
Mexico	Caudatum-bicolor	IS13549	10.59	1.06579	10.0641	7.35	0.340441	4.63185	0.2891	0.0110177	3.81104	0.1073	0.0295287	27.5197	0.0567	0.00147422	2.60004	0.0387	0.00191398	4.94569	0.9333	0.0333333	3.57156	5.045	2.89207	57.3254	0.476393	0.273094	57.3254	4.175	1.08187	25.9131	0.568027	0.147194	25.9131	0.1705	0.0301227	17.6673	0.589761	0.104195	17.6673	0.12825	0.0324562	25.307	1.19488	0.302387	25.307	0.02725	0.00558614
South Africa	Kafir-durra	IS13782	17.6967	0.413078	2.33421	6.9933	0.665833	9.52101	0.3282	0.0281655	8.5818	0.1187	0.00769437	6.4822	0.0659	0.00395264	5.99793	0.0718	0.00553745	7.71232	0.9889	0.019245	1.9461	10.355	1.50614	14.545	0.585138	0.0851085	14.545	1.64667	0.405408	24.6199	0.235462	0.0579706	24.6199	0.08025	0.00190919	2.37905	0.24454	0.00581774	2.37905	0.11625	0.00120208	1.03405	0.979085	0.0101242	1.03405	0.01545	0.00219203
South Africa	Kafir-caudatum	IS13893	13.1733	1.34188	10.1863	5.1367	0.591805	11.5211	0.2479	0.0445181	17.9581	0.0719	0.0189447	26.3487	0.0454	0.00608523	13.4036	0.0448	0.0110531	24.672	0.4778	0.096225	20.1392	12.64	0.0282843	0.223768	0.959514	0.00214709	0.223768	4.37	0.551543	12.6211	0.850746	0.107374	12.6211	0.2203	0.0244659	11.1057	0.888545	0.0986793	11.1057	0.14705	0.016617	11.3002	2.04615	0.23122	11.3002	0.0546	0.00622254
South Africa	Kafir-caudatum	IS13919	19.195	0.148492	0.773599	6.6333	0.850078	12.8153	0.4343	0.0564589	13	0.1719	0.051855	30.1658	0.0789	0.00948701	12.0241	0.0672	0.01298	19.3155	0.9667	0.0333333	3.44816	#DIV/0!	#DIV/0!	#DIV/0!	0	0	#DIV/0!	#DIV/0!	#DIV/0!	#DIV/0!	0	0	#DIV/0!	#DIV/0!	#DIV/0!	#DIV/0!	0	0	#DIV/0!	#DIV/0!	#DIV/0!	#DIV/0!	0	0	#DIV/0!	#DIV/0!	#DIV/0!
South Africa	Caudatum	IS13971	15.66	0.176918	1.12974	8.8	0.606053	6.88696	0.5342	0.0402002	7.5253	0.2025	0.0656933	32.4411	0.0856	0.00543722	6.35189	0.0686	0.0006245	0.91035	0.9667	0.057735	5.97238	#DIV/0!	#DIV/0!	#DIV/0!	0	0	#DIV/0!	#DIV/0!	#DIV/0!	#DIV/0!	0	0	#DIV/0!	#DIV/0!	#DIV/0!	#DIV/0!	0	0	#DIV/0!	#DIV/0!	#DIV/0!	#DIV/0!	0	0	#DIV/0!	#DIV/0!	#DIV/0!
South Africa	Caudatum-bicolor	IS14010	17.6367	1.0651	6.0391	9.65	0.14	1.45078	0.6483	0.0632339	9.75381	0.1951	0.0520743	26.6911	0.1228	0.00979405	7.97561	0.0612	0.00450037	7.35355	0.9889	0.019245	1.9461	8.675	2.34052	26.9801	0.491873	0.132708	26.9801	3.05	0.509117	16.6924	0.316062	0.0527582	16.6924	0.2184	0.0285671	13.0802	0.336881	0.0440647	13.0802	0.1966	0.0673166	34.2404	1.00769	0.345036	34.2404	0.0331	0.0046669
Argentina	Caudatum	IS14090	15.17	1.2689	8.36452	6.86	0.205183	2.991	0.6527	0.0244227	3.7418	0.2359	0.0780554	33.0884	0.1277	0.00276466	2.16496	0.0736	0.00231804	3.14952	0.9556	0.019245	2.01392	9.095	2.31224	25.4232	0.599539	0.152422	25.4232	4.46	0.226274	5.07341	0.650146	0.0329846	5.07341	0.37065	0.00403051	1.08742	0.567872	0.00617513	1.08742	0.27145	0.0712057	26.2316	1.15054	0.301804	26.2316	0.0603	0.00876812
Botswana	Kafirrr-durra	IS14290	17.0267	0.305669	1.79523	7.8167	0.477214	6.10506	0.6345	0.0349841	5.51365	0.2815	0.0150572	5.34893	0.1186	0.00446356	3.76354	0.1005	0.00547814	5.45088	0.9111	0.03849	4.22457	11.81	0.678823	5.74786	0.693618	0.0398682	5.74786	5.195	0.714178	13.7474	0.664606	0.091366	13.7474	0.31315	0.0488611	15.6031	0.493538	0.0770072	15.6031	0.3272	0.0234759	7.1748	1.16234	0.0833959	7.1748	0.0506	0.00735391
Cameroon	Caudatum	IS14779	10.17	0.450333	4.42806	8.5067	0.542801	6.38087	0.6511	0.0760586	11.6815	0.3724	0.102596	27.5498	0.1308	0.011097	8.48394	0.0696	0.00145717	2.09363	0.9889	0.019245	1.9461	6.03	0.876812	14.5408	0.59292	0.0862156	14.5408	4.18625	1.4478	34.5847	0.492114	0.170196	34.5847	0.2487	0.140431	56.4662	0.381989	0.215694	56.4662	0.17985	0.105995	58.9354	0.482992	0.284653	58.9354	0.0463	0.0158392
Cameroon	Caudatum	IS14861	NA	NA	NA	NA	NA	NA	NA	NA	NA	NA	NA	NA	NA	NA	NA	NA	NA	NA	NA	NA	NA	NA	NA	NA	NA	NA	NA	NA	NA	NA	NA	NA	NA	NA	NA	NA	NA	NA	NA	NA	NA	NA	NA	NA	NA	NA	NA
Cameroon	Caudatum	IS15170	13.38	1.13239	8.46328	10.0533	0.73228	7.28397	0.7869	0.0708893	9.00868	0.4373	0.168964	38.6381	0.1427	0.0111499	7.81352	0.0873	0.00712484	8.16133	0.9889	0.019245	1.9461	8.9	1.18794	13.3476	0.665172	0.0887847	13.3476	6.205	0.0353553	0.569788	0.617208	0.00351678	0.569788	0.39705	0.00346482	0.872642	0.504596	0.00440332	0.872641	0.36305	0.0328805	9.05673	0.830271	0.0751955	9.05673	0.06965	7.07E-05
Cameroon	Caudatum	IS15466	10.0967	1.34039	13.2755	8.1767	0.386307	4.72449	0.6278	0.0462411	7.36559	0.1655	0.0141994	8.57971	0.1066	0.00676486	6.34602	0.0679	0.00624526	9.19774	0.7333	0.152753	20.8308	6.65	1.04652	15.7371	0.658633	0.10365	15.7371	5.065	0.106066	2.0941	0.619446	0.0129718	2.0941	0.35665	0.0252437	7.07801	0.568065	0.0402077	7.07801	0.25775	0.0532451	20.6577	1.55709	0.321658	20.6577	0.0538	0.00339411
Cameroon	Guinea-caudatum	IS15478	15.9833	3.05651	19.1231	8.22	0.445084	5.41465	0.4953	0.00714586	1.44273	0.2751	0.0241156	8.76611	0.116	0.0051098	4.405	0.1049	0.00811316	7.73418	1	0	0	11.71	0.311127	2.65693	0.732638	0.0194657	2.65693	6.17	1.15966	18.7951	0.750608	0.141077	18.7951	0.3583	0.08358	23.3268	0.723351	0.168735	23.3268	0.3406	0.059397	17.4389	1.2381	0.21591	17.4389	0.0596	0.0115966
Cameroon	Durra-caudatum	IS15744	14.1067	2.76377	19.5919	11.7733	0.714866	6.07193	1.0104	0.112772	11.1612	0.3844	0.0580915	15.1123	0.1569	0.0173592	11.0639	0.1187	0.0173865	14.6474	0.7222	0.019245	2.66478	8.195	1.23744	15.0999	0.580931	0.08772	15.0999	6	0.79196	13.1993	0.509626	0.0672672	13.1993	0.39205	0.0597505	15.2405	0.388002	0.0591336	15.2405	0.3805	0.0618011	16.2421	0.98994	0.160787	16.2421	0.0598	0.00721249
Cameroon	Guinea	IS15931	10.5067	0.570117	5.42622	7.93	0.511762	6.45349	0.7486	0.0369366	4.93409	0.2897	0.0441372	15.2355	0.148	0.00773498	5.22634	0.0679	0.00499433	7.35542	0.9556	0.0509175	5.32833	7.34	0.183848	2.50474	0.698604	0.0174982	2.50474	5.695	0.940452	16.5136	0.718159	0.118594	16.5136	0.4295	0.0694379	16.1671	0.573738	0.092757	16.1671	0.2834	0.0145664	5.13987	0.978141	0.0502752	5.13987	0.07745	0.0187383
Cameroon	Guinea-caudatum	IS15945	9.07	1.05788	11.6635	7.95	0.175214	2.20395	0.6197	0.0177184	2.8592	0.2538	0.0498588	19.6449	0.1291	0.0031533	2.44253	0.0532	0.0067159	12.6239	0.8889	0.019245	2.16504	8.47	0.296985	3.50631	0.933848	0.0327436	3.50631	5.63	0.127279	2.26073	0.708176	0.01601	2.26073	0.35285	0.0234052	6.6332	0.569419	0.0377707	6.6332	0.23075	0.0118087	5.11752	0.909061	0.0465214	5.11752	0.05345	0.0210011
Cameroon	Caudatum-bicolor	IS16151	10.8367	1.26848	11.7054	9.57	0.410366	4.28804	0.455	0.0504962	11.0981	0.1376	0.0709372	51.5532	0.0966	0.00511892	5.29909	0.047	0.00422966	8.99927	0.9444	0.019245	2.0378	10.665	1.19501	11.205	0.984159	0.110275	11.205	7.29	0.876812	12.0276	0.761755	0.0916209	12.0276	0.3348	0.0401637	11.9963	0.735878	0.0882783	11.9963	0.2208	0.058407	26.4525	1.60465	0.42447	26.4525	0.05635	0.00403051
Cameroon	Guinea	IS16382	10.8367	1.26848	11.7054	9.6867	0.309892	3.19915	0.5904	0.0134422	2.2768	0.4524	0.0617238	13.6436	0.1347	0.00213854	1.58763	0.0849	0.0136621	16.092	0.9667	0.0333333	3.44816	7.94	0.240416	3.02791	0.732698	0.0221854	3.02791	5.885	0.417193	7.08909	0.607536	0.0430688	7.08909	0.3514	0.0147078	4.18549	0.595223	0.024913	4.18549	0.26615	0.0221324	8.31578	0.588263	0.0489187	8.31578	0.063	0.00424264
Cameroon	Guinea	IS16528	7.6633	1.1724	15.299	7.5267	0.220303	2.92695	0.6436	0.0245891	3.82055	0.3458	0.0264535	7.64995	0.1276	0.00247857	1.94246	0.0743	0.0107686	14.4934	1	0	0	4.94	1.56978	31.7769	0.644628	0.204843	31.7769	4.59	0.678823	14.7892	0.609832	0.090189	14.7892	0.35635	0.0661145	18.5532	0.553711	0.102731	18.5532	0.1947	0.0828729	42.5644	0.563042	0.239656	42.5644	0.06075	0.00898026
India	Caudatum	IS17941	12.3643	1.46928	11.8833	9.5433	0.681347	7.13953	0.6377	0.0301719	4.73136	0.3403	0.0658166	19.3408	0.0951	0.00353034	3.71224	0.0758	0.00395854	5.22234	0.9333	0.0666667	7.14311	8.375	0.813173	9.70953	0.677352	0.0657676	9.70953	4.755	0.148492	3.12287	0.498254	0.0155598	3.12287	0.2245	0.00890954	3.96862	0.352028	0.0139706	3.96862	0.07885	0.0191626	24.3026	0.231685	0.0563054	24.3026	0.0456	0.000282843
India	Durra	IS17980	11.15	1.30399	11.695	8.11	0.42	5.17879	0.4415	0.0491073	11.1228	0.0718	0.00613297	8.54174	0.0878	0.00206478	2.35169	0.0499	0.00255799	5.12624	0.9889	0.019245	1.9461	5.465	3.52846	64.5647	0.490135	0.316454	64.5647	5.21	2.03647	39.0877	0.642417	0.251106	39.0877	0.28745	0.10345	35.9888	0.651125	0.234332	35.9888	0.0882	0.0472347	53.5541	1.22898	0.658171	53.5541	0.06075	0.0201525
India	Durra-bicolor	IS18039	11.3167	0.937568	8.28482	7.95	0.209523	2.63551	0.5654	0.00548118	0.969434	0.0685	0.00642106	9.37381	0.1131	0.0034176	3.02175	0.0459	0.00515008	11.2202	0.9778	0.019245	1.96819	7.17	0.579828	8.08686	0.633579	0.0512366	8.08686	5.62	0.240416	4.27787	0.706918	0.030241	4.27787	0.3481	0.0370524	10.6442	0.615707	0.0655369	10.6442	0.097	0.000848528	0.874771	1.41606	0.0123873	0.874771	0.0694	0.00113137
		IS18758	11.9167	0.524436	4.40085	9.2867	0.480451	5.17354	0.6722	0.0254681	3.78877	0.1525	0.0378509	24.8203	0.1259	0.00195533	1.55309	0.0728	0.0059769	8.21003	1	0	0	9.72	0.282843	2.9099	0.815664	0.0237351	2.9099	5.52	1.28693	23.314	0.594401	0.138579	23.314	0.30455	0.0724784	23.7985	0.453042	0.107817	23.7985	0.1602	0.000141421	0.088278	1.05072	0.000927556	0.088278	0.0611	0.0113137
Sudan	Guinea-caudatum	IS19153	12.0567	0.892039	7.3987	7.9	0.495076	6.26678	0.6353	0.0583579	9.18587	0.2336	0.0390119	16.7003	0.1235	0.0099965	8.09433	0.0783	0.00767876	9.80684	0.9556	0.0509175	5.32833	6.445	1.25158	19.4194	0.534559	0.103808	19.4194	2.695	0.912168	33.8467	0.341139	0.115464	33.8467	0.1455	0.0435578	29.9366	0.229026	0.0685625	29.9366	0.08585	0.0325976	37.9704	0.367509	0.139545	37.9704	0.03705	0.0187383
Sudan	Guinea-caudatum	IS19262	11.5733	0.999617	8.63727	6.1	0.196977	3.22913	0.4138	0.00298161	0.720544	0.2238	0.0296279	13.2386	0.0854	0.00160935	1.88448	0.0651	0.00159478	2.44974	0.9667	0.0333333	3.44816	8.96	0.452548	5.05076	0.774194	0.0391027	5.05076	3.69	0.155563	4.21581	0.604918	0.0255022	4.21581	0.22205	0.0226981	10.2221	0.536612	0.0548529	10.2221	0.1682	0.0398808	23.7104	0.751676	0.178225	23.7104	0.0434	0.000989949
Bangladesh	Caudatum	IS19389	11.9567	1.56526	13.0911	7.98	0.515655	6.46184	0.4286	0.166361	38.8149	0.2177	0.00883855	4.05997	0.0924	0.0367596	39.7831	0.0475	0.00786787	16.5639	0.7556	0.0693889	9.18328	9.3	0.381838	4.10578	0.777809	0.0319351	4.10578	3.38	0.183848	5.43928	0.423559	0.0230386	5.43928	0.0824	0.0971565	117.908	0.192239	0.226666	117.908	0.17795	0.0693672	38.9813	0.817409	0.318637	38.9813	0.02895	0.00190919
Botswana	Kafirrr	IS19445	15.1533	0.466083	3.07579	6.8867	0.213854	3.10531	0.596	0.0712791	11.9596	0.3724	0.129564	34.7915	0.1136	0.00641665	5.64846	0.079	0.00241937	3.06249	1	0	0	14.815	0.304056	2.05235	0.977673	0.0200653	2.05235	3.41667	0.683537	20.0059	0.496128	0.0992551	20.0059	0.1925	0.100268	52.0871	0.322987	0.168234	52.0871	0.36725	0.155776	42.4168	0.986083	0.418264	42.4168	0.03855	0.021991
Botswana	Guinea-Kafirrr	IS19450	13.1533	1.85058	14.0693	5.96	0.113578	1.90567	0.3858	0.0148863	3.85857	0.341	0.0385462	11.3039	0.0836	0.00250067	2.99123	0.084	0.0162411	19.3346	1	0	0	12.005	3.2739	27.2712	0.912696	0.248903	27.2712	2.9	1.37179	47.303	0.486577	0.230166	47.303	0.16565	0.0941159	56.8161	0.42933	0.243929	56.8161	0.237	0.105217	44.3956	0.695015	0.308556	44.3956	0.0327	0.0175362
Zimbabwe	Kafirr	IS19676	14.1633	0.945851	6.67818	5.97	0.576541	9.65731	0.7065	0.173302	24.5296	0.5754	0.128349	22.306	0.1206	0.00831084	6.89124	0.09	0.00773585	8.59539	1	0	0	12.18	0.820244	6.73435	0.859967	0.0579132	6.73435	3.925	0.0212132	0.540464	0.657454	0.0035533	0.540464	0.27565	0.00572757	2.07784	0.390163	0.00810696	2.07784	0.38495	0.0153442	3.98603	0.669052	0.0266686	3.98603	0.06	0.000282843
India	Durra	IS19859	12.9233	1.15695	8.95243	9.7267	0.668905	6.87699	0.8553	0.0133811	1.56449	0.3171	0.0212804	6.71093	0.1415	0.00408085	2.88399	0.0673	0.00051316	0.762496	0.9111	0.0509175	5.58858	9.27	0.240416	2.59349	0.717307	0.0186033	2.59349	5.615	0.516188	9.19302	0.577279	0.0530694	9.19302	0.4241	0.0352139	8.30321	0.495869	0.041173	8.30321	0.24835	0.00459619	1.85069	0.783109	0.0144929	1.85069	0.08745	0.00615183
Senegal	Guinea	IS19975	6.44	0.976166	15.1579	9.86	0.295127	2.99318	0.6541	0.0380597	5.81864	0.3271	0.0520861	15.9236	0.1135	0.00410163	3.61377	0.056	0.0111969	19.9944	1	0	0	9.03	0.127279	1.40952	1.40217	0.0197639	1.40952	6.23	1.21622	19.522	0.631846	0.123349	19.522	0.32395	0.0594677	18.3571	0.495286	0.0909199	18.3571	0.2361	0.0445477	18.8682	0.721871	0.136204	18.8682	0.06335	0.0118087
Niger	Bicolor	IS20195	18.6507	1.55989	8.36368	9.4233	0.160416	1.70233	0.6731	0.0695802	10.3373	0.41	0.0520555	12.6965	0.1339	0.00490034	3.6597	0.0941	0.00490306	5.21048	0.9889	0.019245	1.9461	11.805	1.56271	13.2377	0.632953	0.0837882	13.2377	6.755	1.32229	19.575	0.716838	0.140321	19.575	0.49615	0.10345	20.8505	0.737112	0.153691	20.8505	0.30905	0.0801152	25.9231	0.753842	0.195419	25.9231	0.0935	0.0199404
Niger	Caudatum-bicolor	IS20298	12.1267	1.2836	10.5849	8.3533	0.0750555	0.898514	0.4676	0.0428899	9.17235	0.4504	0.168828	37.4839	0.0903	0.00598776	6.63097	0.0893	0.0215769	24.1623	0.7556	0.3372	44.6268	8.75	0.480833	5.49523	0.72155	0.0396508	5.49523	5.985	0.148492	2.48108	0.71648	0.0177764	2.48108	0.26175	0.00445477	1.70192	0.559733	0.00952621	1.70192	0.25595	0.0255266	9.97326	0.568315	0.0566795	9.97326	0.0547	0.000141421
USA	Durra-caudatum	IS20625	10.7867	0.665307	6.16785	9.6467	0.400666	4.1534	0.5264	0.124354	23.6234	0.3716	0.0531071	14.2915	0.0995	0.00817333	8.2144	0.0707	0.0041501	5.87001	0.9778	0.019245	1.96819	9.35	0.551543	5.89886	0.866811	0.0511319	5.89886	6.35	0.410122	6.45861	0.658258	0.0425144	6.45861	0.3985	0.0555786	13.9469	0.757029	0.105582	13.9469	0.2835	0.0272943	9.62763	0.762917	0.0734508	9.62763	0.0771	0.0118794
USA	Caudatum	IS20632	8.2033	0.510327	6.22099	7.94	0.147309	1.85528	0.6553	0.0185462	2.83019	0.265	0.0516053	19.4737	0.1179	0.00470567	3.99124	0.068	0.0146678	21.5702	0.9778	0.019245	1.96819	9.565	0.190919	1.99601	1.16599	0.0232733	1.99601	7.41	0.0282843	0.381704	0.933249	0.00356225	0.381704	0.49195	0.031042	6.30999	0.750687	0.0473682	6.30999	0.31885	0.00162635	0.510066	1.20306	0.00613638	0.510066	0.08685	0.00403051
USA	Guinea-caudatum	IS20679	6.86	0.697639	10.1697	8.9767	0.217792	2.42619	0.7096	0.0377018	5.3131	0.2339	0.0160288	6.85286	0.1341	0.00922189	6.87688	0.0574	0.00298161	5.19444	0.9889	0.019245	1.9461	4.13	0.169706	4.1091	0.602041	0.0247384	4.1091	5.25	0.212132	4.04061	0.58485	0.0236315	4.04061	0.31655	0.0174655	5.51747	0.446075	0.0246121	5.51747	0.1236	0.000282843	0.228837	0.528356	0.00120907	0.228837	0.06325	0.00261629
USA	Caudatum	IS20697	12.3733	0.586202	4.73764	5.8167	0.295691	5.08349	0.5157	0.0311712	6.04444	0.4349	0.00835484	1.92109	0.0941	0.00191398	2.03399	0.0595	0.00534634	8.98544	0.9333	0.057735	6.18612	8.12	0.296985	3.65745	0.65625	0.024002	3.65745	4.835	0.0636396	1.31623	0.831232	0.0109409	1.31623	0.2979	0.00127279	0.427255	0.577699	0.00246825	0.427255	0.2247	0.0379009	16.8673	0.51671	0.0871553	16.8673	0.0553	0.00367695
USA	Guinea-caudatum	IS20713	14.0333	0.80829	5.7598	6.4233	0.716961	11.1619	0.4721	0.0690731	14.631	0.5665	0.0711475	12.5591	0.0938	0.0116843	12.4566	0.0741	0.00492375	6.64474	1	0	0	14.2	1.23037	8.66455	1.01188	0.0876745	8.66455	4.94	0.0565685	1.14511	0.769071	0.00880673	1.14511	0.2557	0.0066468	2.59945	0.541623	0.0140792	2.59945	0.3396	0.0123037	3.62299	0.59947	0.0217187	3.62299	0.0508	0.000565685
USA	Bicolor	IS20727	14.25	0.947259	6.64743	9.6567	0.366788	3.79827	0.4076	0.0574316	14.0902	0.4038	0.0790683	19.5811	0.0716	0.00589435	8.23233	0.0463	0.00274287	5.92412	0.9222	0.083887	9.09641	10.99	0.183848	1.67286	0.771228	0.0129016	1.67286	6.105	0.615183	10.0767	0.632206	0.0637055	10.0767	0.239	0.0162635	6.80479	0.586359	0.0399005	6.80479	0.18205	0.0241123	13.2449	0.450879	0.0597185	13.2449	0.04095	0.00261629
USA	Bicolor	IS20740	17.9033	1.46097	8.16034	7.17	0.217945	3.03968	0.6792	0.0330034	4.85916	0.453	0.0415163	9.16475	0.1214	0.0311019	25.6194	0.0568	0.00875728	15.4178	0.9111	0.101835	11.1772	10.56	0.254558	2.41059	0.589834	0.0142185	2.41059	5.44	0.169706	3.11959	0.758717	0.0236688	3.11959	0.3344	0.0291328	8.71196	0.492368	0.0428949	8.71196	0.16245	0.00360625	2.21991	0.358636	0.00796139	2.21991	0.0732	0.000989949
USA	Bicolor	IS20743	15.7333	0.620672	3.94496	11.81	0.164621	1.39391	0.7222	0.0132862	1.83969	0.3775	0.0417253	11.0531	0.1043	0.00985512	9.44882	0.0453	0.0016	3.53201	0.9889	0.019245	1.9461	9.47	2.71529	28.6725	0.601907	0.172582	28.6725	6.835	2.93449	42.9333	0.578747	0.248475	42.9333	0.31075	0.149129	47.99	0.430302	0.206502	47.99	0.1789	0.072832	40.711	0.473907	0.192932	40.711	0.05145	0.0201525
USA	Bicolor	IS20816	15.7633	1.53409	9.73204	10.0267	0.540031	5.38593	0.6108	0.0236172	3.86659	0.216	0.0368748	17.0717	0.0899	0.00329242	3.66231	0.0425	0.00574195	13.5105	0.9444	0.0509175	5.39152	9.18	3.08299	33.5837	0.582364	0.19558	33.5837	5.925	1.44957	24.4653	0.590924	0.144571	24.4653	0.31635	0.105288	33.2822	0.517927	0.172378	33.2822	0.13165	0.04179	31.7433	0.609491	0.193472	31.7433	0.05445	0.0174655
Indonesia	Durra-caudatum	IS20956	12.6233	0.977565	7.74413	8.62	0.676387	7.84672	0.7037	0.00212211	0.301564	0.2449	0.0674949	27.5602	0.1118	0.00737044	6.59252	0.0569	0.00760723	13.3695	0.9556	0.03849	4.02784	8.615	1.40714	16.3336	0.682466	0.111472	16.3336	6.085	0.459619	7.55332	0.705916	0.0533201	7.55332	0.4235	0.000707107	0.166967	0.601847	0.00100489	0.166967	0.29215	0.0147785	5.05854	1.19277	0.060337	5.05854	0.07395	0.00346482
Kenya	Caudatum	IS21083	10.4167	0.579339	5.56163	9.89	0.389744	3.94078	0.5297	0.0168364	3.17847	0.3313	0.0516846	15.6005	0.0888	0.00622281	7.00767	0.0561	0.00525008	9.35843	0.9778	0.019245	1.96819	7.59	0.777817	10.2479	0.72864	0.0746705	10.2479	7.3	0.39598	5.42438	0.738119	0.0400384	5.42438	0.3383	0.0335169	9.90744	0.638704	0.0632792	9.90744	0.17265	0.0115258	6.67584	0.521076	0.0347862	6.67584	0.0603	0.000707107
Malawi	Guinea	IS21512	8.9033	2.85029	32.0138	9.1967	1.31508	14.2995	0.4744	0.123868	26.1104	0.2058	0.0975615	47.406	0.0766	0.00837218	10.9297	0.0357	0.0124508	34.8763	0.9889	0.019245	1.9461	5.98	0.0141421	0.236491	0.671659	0.00158841	0.236491	6.115	0.417193	6.82245	0.664915	0.0453635	6.82245	0.2243	0.030547	13.6188	0.472775	0.0643863	13.6188	0.15145	0.0127986	8.45073	0.735909	0.0621897	8.45073	0.04265	0.00572757
Malawi	Guinea	IS21645	8.9	0.205183	2.30543	6.85	0.19975	2.91606	0.3536	0.0115013	3.25263	0.4016	0.0248705	6.19286	0.0685	0.000862168	1.25864	0.0543	0.00208086	3.83216	0.9889	0.019245	1.9461	6.41	1.10309	17.2088	0.720225	0.123942	17.2088	7.325	0.176777	2.41333	1.06934	0.0258068	2.41333	0.3248	0.00565685	1.74164	0.918552	0.0159979	1.74164	0.1586	0.0381838	24.0755	0.394953	0.095087	24.0755	0.0586	0
Syria	Bicolor	IS21863	12.37	0.832166	6.72729	10.94	0.44238	4.04369	0.5347	0.0349253	6.53175	0.0606	0.00897905	14.8169	0.1143	0.00722519	6.32125	0.0561	0.00600861	10.7105	0.9667	0.0333333	3.44816	8.66	0.763675	8.81842	0.700081	0.0617361	8.81842	6.475	0.0494975	0.76444	0.591865	0.00452445	0.76444	0.36755	0.0180312	4.90579	0.687352	0.03372	4.90579	0.247	0.0111723	4.52319	4.07367	0.18426	4.52319	0.06535	0.00219203
Botswana	Kafirrr	IS22239	12.3067	0.822456	6.68299	5.57	0.26	4.66786	0.3171	0.025511	8.04511	0.0872	0.00923165	10.5868	0.0813	0.00180278	2.21744	0.0725	0.00615007	8.48285	0.9333	0.11547	12.3722	10.56	0.707107	6.69609	0.858072	0.0574572	6.69609	3.265	0.13435	4.11486	0.586176	0.0241203	4.11486	0.20675	0.00374767	1.81266	0.651934	0.0118173	1.81266	0.22665	0.0275065	12.1361	2.5982	0.31532	12.1361	0.04445	0.00190919
Botswana	Kafirrr	IS22294	12.1567	0.400167	3.29174	5.4067	0.162891	3.01275	0.3024	0.035743	11.8198	0.1185	0.000950438	0.802058	0.0794	0.00730776	9.20373	0.097	0.00248797	2.56492	0.9889	0.019245	1.9461	10.125	1.15258	11.3835	0.832876	0.0948109	11.3835	1.865	0.742462	39.8103	0.344945	0.137323	39.8103	0.1049	0.039598	37.7483	0.34693	0.13096	37.7483	0.2529	0.0605283	23.9337	2.13358	0.510644	23.9337	0.02325	0.00756604
Sri	Caudatum	IS22609	11.215	1.13844	10.1511	5.4833	0.510327	9.30693	0.1989	0.00701926	3.52904	0.0341	0.00359305	10.5368	0.0517	0.00447363	8.65305	0.0291	0.00316439	10.8742	0.9556	0.0509175	5.32833	5.55	0.438406	7.89921	0.494873	0.0390911	7.89921	3.77	0.46669	12.3791	0.687538	0.0851107	12.3791	0.156	0.0277186	17.7683	0.784314	0.139359	17.7683	0.06375	0.0106773	16.7487	1.8695	0.313118	16.7487	0.03225	0.00431335
Myanmar	Bicolor	IS22616	13.1767	0.965004	7.32357	10.22	0.06245	0.611057	0.3511	0.0483438	13.7692	0.0609	0.00934898	15.3514	0.0795	0.0037072	4.66314	0.0435	0.00034641	0.796345	1	0	0	11.765	1.0253	8.71487	0.892866	0.0778122	8.71487	5.815	0.0636396	1.0944	0.568982	0.00622697	1.0944	0.22575	0.00643467	2.85035	0.642979	0.0183272	2.85035	0.19565	0.0211425	10.8063	3.2144	0.347357	10.8063	0.045	0.00127279
Somalia	Durra	IS22720	11.46	1.03131	8.99921	7.65	0.429302	5.61179	0.4955	0.0272188	5.4932	0.1349	0.0352097	26.1006	0.1058	0.0074144	7.00794	0.0707	0.00405956	5.74195	0.9667	0.0333333	3.44816	7.97	1.01823	12.7758	0.695462	0.0888511	12.7758	5.025	0.700036	13.9311	0.656863	0.0915079	13.9311	0.3032	0.02885	9.51516	0.611948	0.0582278	9.51516	0.21225	0.0269408	12.6929	1.573	0.19966	12.6929	0.0558	0.00296985
Somalia	Durra	IS22799	14.0767	1.15954	8.2373	9.7133	0.228546	2.35292	0.7019	0.0837791	11.936	0.3964	0.0389225	9.819	0.1334	0.00184481	1.38292	0.1085	0.010152	9.35669	1	0	0	6.205	0.982878	15.8401	0.4408	0.0698232	15.8401	3.15	0.777817	24.6926	0.324296	0.0800773	24.6926	0.15385	0.0185969	12.0877	0.219191	0.0264951	12.0877	0.10885	0.0152028	13.9667	0.274619	0.0383554	13.9667	0.0326	0.00325269
Sudan	Caudatum	IS22986	14.71	0.163707	1.1129	8.3467	0.289885	3.47305	0.4196	0.0279088	6.6513	0.2208	0.0425348	19.264	0.0907	0.00741822	8.17885	0.0953	0.00531131	5.57325	0.9889	0.019245	1.9461	11.015	0.360624	3.27394	0.74881	0.0245156	3.27394	5.105	0.318198	6.23307	0.611621	0.0381228	6.23307	0.2662	0.0304056	11.4221	0.634464	0.072469	11.4221	0.2731	0.0470933	17.244	1.23687	0.213285	17.244	0.05105	0.00346482
Zambia	Caudatum-bicolor	IS23216	7.4633	0.6914	9.26399	8.5667	0.404516	4.72196	0.3269	0.0101115	3.09316	0.1841	0.0743922	40.4086	0.0832	0.00363731	4.37176	0.0446	0.00336056	7.53488	0.9556	0.0509175	5.32833	6.605	1.57685	23.8736	0.884993	0.211279	23.8736	4.185	1.90212	45.4508	0.488521	0.222037	45.4508	0.1917	0.13732	71.6328	0.586358	0.420025	71.6328	0.13915	0.0774282	55.6437	0.755976	0.420653	55.6437	0.04695	0.0154856
Ethiopia	Caudatum	IS23514	14.4767	0.721411	4.98325	10.2733	0.746615	7.26752	0.8132	0.094306	11.5969	0.4874	0.126886	26.0332	0.1128	0.0172601	15.3015	0.0898	0.0111051	12.3665	0.9667	0.0333333	3.44816	7.145	0.13435	1.88034	0.493553	0.00928047	1.88034	5.055	1.22329	24.1997	0.492051	0.119075	24.1997	0.2802	0.0817415	29.1726	0.344565	0.100518	29.1726	0.16335	0.0460327	28.1804	0.335169	0.0944518	28.1804	0.05525	0.00586899
Ethiopia	Guinea-caudatum	IS23521	9.7733	1.48934	15.2389	9.5567	0.446132	4.66826	0.8872	0.0912851	10.2891	0.219	0.0291649	13.3173	0.1358	0.0135015	9.94218	0.0952	0.0111433	11.7052	0.9889	0.019245	1.9461	10.315	0.360624	3.49612	1.05542	0.0368988	3.49612	4.79	0.848528	17.7146	0.501221	0.0887891	17.7146	0.3487	0.0774989	22.2251	0.393019	0.087349	22.2251	0.28935	0.0594677	20.5522	1.32123	0.271542	20.5522	0.0704	0.0106066
Ethiopia	Guinea-caudatum	IS23579	14.1	0.538145	3.81663	8.19	0.675796	8.25148	0.6592	0.101103	15.3372	0.3539	0.123292	34.8382	0.0966	0.0101298	10.4864	0.1019	0.00905226	8.88347	0.9667	0.057735	5.97238	11.6	0.127279	1.09723	0.822695	0.0090269	1.09723	4.955	1.19501	24.1173	0.605006	0.145911	24.1173	0.30635	0.0861963	28.1365	0.46473	0.130759	28.1365	0.35105	0.113349	32.2886	0.99204	0.320316	32.2886	0.05415	0.00459619
Ethiopia	Guinea-caudatum	IS23586	14.3267	0.923598	6.44669	8.8433	0.805874	9.11282	0.7189	0.0446426	6.20985	0.6925	0.0984385	14.2149	0.1144	0.00595343	5.20405	0.1057	0.0131546	12.4452	1	0	0	11.235	0.586899	5.22384	0.784202	0.0409655	5.22384	5.365	0.275772	5.1402	0.606672	0.0311841	5.1402	0.33405	0.0123744	3.70435	0.46469	0.0172137	3.70435	0.31615	0.0504167	15.9471	0.456556	0.0728074	15.9471	0.0645	0.000565685
Ethiopia	Guinea-caudatum	IS23590	12.9067	1.08795	8.42934	9.3033	0.274287	2.94828	0.7435	0.0142717	1.91952	0.5971	0.0693946	11.6219	0.1133	0.00372335	3.28628	0.0853	0.00446132	5.23015	1	0	0	8.9	0.127279	1.4301	0.689566	0.00986151	1.4301	6.255	0.742462	11.8699	0.67234	0.079806	11.8699	0.36335	0.0396687	10.9175	0.488702	0.053354	10.9175	0.25775	0.04179	16.2134	0.43167	0.0699883	16.2134	0.06805	0.000919239
Gambia	Guinea	IS23644	17.18	1.49503	8.70213	8.9733	0.231157	2.57605	0.4261	0.0127008	2.98071	0.1966	0.027379	13.9262	0.0722	0.00205183	2.84187	0.0627	0.00594334	9.47902	0.9889	0.019245	1.9461	14.585	0.431335	2.95739	0.848952	0.0251068	2.95739	8.246	0.132936	1.61213	0.918945	0.0148146	1.61213	0.3336	0.0287085	8.60568	0.782915	0.0673751	8.60568	0.23805	0.0258094	10.842	1.21083	0.131279	10.842	0.0518	0.000565685
Mozambique	Guinea	IS23684	6.5233	0.455229	6.97851	7.1033	0.232881	3.27848	0.3041	0.0269535	8.86336	0.0584	0.0100485	17.2064	0.0782	0.000680686	0.870442	0.0382	0.0017	4.45026	1	0	0	6.9	0.0424264	0.614875	1.05774	0.00650379	0.614875	6.435	0.544472	8.46111	0.905913	0.0766502	8.46111	0.35215	0.011243	3.19267	1.15801	0.0369714	3.19267	0.1964	0.0219203	11.1611	3.36493	0.375562	11.1611	0.0628	0.00311127
Yemen	Durra	IS23891	13.52	0.378021	2.79601	15.1933	1.24649	8.2042	1.2847	0.0666112	5.18496	0.1132	0.0144777	12.7895	0.2449	0.0158001	6.45166	0.0825	0.0155359	18.8314	0.9778	0.019245	1.96819	#DIV/0!	#DIV/0!	#DIV/0!	0	0	#DIV/0!	#DIV/0!	#DIV/0!	#DIV/0!	0	0	#DIV/0!	#DIV/0!	#DIV/0!	#DIV/0!	0	0	#DIV/0!	#DIV/0!	#DIV/0!	#DIV/0!	0	0	#DIV/0!	#DIV/0!	#DIV/0!
Yemen	Caudatum	IS23992	18.2833	0.369369	2.02025	12.5367	0.297377	2.37206	0.7614	0.0345985	4.54406	0.0991	0.00110151	1.11152	0.131	0.0100729	7.68924	0.0845	0.0008544	1.01112	0.9556	0.0509175	5.32833	10.64	3.60624	33.8933	0.581951	0.197242	33.8933	7.67	0.678823	8.85036	0.611805	0.054147	8.85036	0.38355	0.0280721	7.31903	0.503721	0.0368675	7.31903	0.22615	0.0258094	11.4125	2.28281	0.260526	11.4125	0.0597	0.000424264
Tanzania	Guinea	IS24139	10.5833	1.85627	17.5396	10.2567	0.138684	1.35213	0.314	0.012127	3.86209	0.1792	0.0669646	37.3686	0.091	0.00474447	5.2137	0.05	0.00459021	9.18041	1	0	0	8.375	0.615183	7.34547	0.791339	0.0581275	7.34547	8.47	0.339411	4.00722	0.825804	0.0330918	4.00722	0.3653	0.0137179	3.75523	1.16325	0.0436829	3.75523	0.1226	0.0318198	25.9542	0.684279	0.177599	25.9542	0.0717	0.00240416
Tanzania	Guinea	IS24175	7.9833	0.573614	7.18518	7.6433	0.46801	6.12314	0.446	0.00627402	1.40673	0.2572	0.0758769	29.5011	0.1012	0.00406735	4.01912	0.0662	0.00495008	7.47747	1	0	0	8.38	0.0989949	1.18132	1.04969	0.0124002	1.18132	6.875	0.346482	5.03974	0.899477	0.0453313	5.03974	0.399	0.0521845	13.0788	0.894552	0.116997	13.0788	0.16395	0.0450427	27.4734	0.637442	0.175127	27.4734	0.077	0.0114551
Tanzania	Guinea	IS24218	9.79	0.875842	8.9463	10.2	0.691592	6.78032	0.6046	0.0138897	2.29733	0.3502	0.0167094	4.77138	0.1027	0.00315648	3.07349	0.0573	0.00267644	4.67093	0.9444	0.0509175	5.39152	5.47	2.16375	39.5566	0.558733	0.221016	39.5566	4.61875	2.23623	48.4162	0.452819	0.219238	48.4162	0.23725	0.134704	56.7772	0.392387	0.222786	56.7772	0.1292	0.0909339	70.3823	0.368967	0.259688	70.3823	0.04085	0.0307591
India	Caudatum	IS24348	12.92	0.99955	7.73645	8.28	0.601082	7.25945	0.6077	0.0291824	4.8021	0.4192	0.155468	37.0869	0.0823	0.0269468	32.7422	0.0652	0.00775263	11.8905	0.9111	0.0509175	5.58858	7.665	1.57685	20.5721	0.593266	0.122047	20.5721	5.4	0.0707107	1.30946	0.652174	0.00853994	1.30946	0.2872	0.0173948	6.05669	0.472602	0.028624	6.05669	0.12465	0.0235467	18.8902	0.297328	0.056166	18.8902	0.0496	0.00636396
South Africa	Caudatum-bicolor	IS24453	11.3133	0.507674	4.48741	4.69	0.304467	6.49183	0.3267	0.0176154	5.39193	0.2736	0.0557066	20.3606	0.0556	0.00177764	3.19719	0.0382	0.00634587	16.6122	0.5	0.1	20	4.92	0.523259	10.6353	0.434885	0.0462515	10.6353	1.1175	0.484368	43.3439	0.238273	0.103277	43.3439	0.0325	0.0257387	79.196	0.0994695	0.0787758	79.196	0.0516	0.0340825	66.0514	0.188619	0.124586	66.0514	0.0054	0.00438406
South Africa	Caudatum-bicolor	IS24462	9.66	0.902663	9.34433	5.92	0.671044	11.3352	0.5118	0.0598214	11.6884	0.4623	0.0716293	15.4941	0.0861	0.00956678	11.1112	0.045	0.00464794	10.3288	0.9667	0.0333333	3.44816	6.325	1.81726	28.7315	0.654762	0.188123	28.7315	4.6175	2.6764	57.9621	0.779983	0.452094	57.9621	0.26425	0.199475	75.4872	0.516281	0.389726	75.4872	0.2641	0.220476	83.482	0.571274	0.476911	83.482	0.04365	0.0307591
South Africa	Kafir	IS24463	12.8967	0.175024	1.35712	8.2233	0.420634	5.11515	0.6278	0.0206558	3.29019	0.4077	0.157901	38.7296	0.0949	0.000550757	0.580355	0.0731	0.00142244	1.94588	0.9889	0.019245	1.9461	7.84	0.0989949	1.26269	0.607909	0.00767601	1.26269	4.445	1.74655	39.2925	0.540535	0.21239	39.2925	0.22475	0.0644174	28.6618	0.358015	0.102614	28.6618	0.17245	0.0371231	21.5269	0.423017	0.0910624	21.5269	0.03925	0.0144957
South Africa	Kafir	IS24492	14.5533	0.761337	5.23137	7.4867	0.622281	8.31182	0.4847	0.0202154	4.17071	0.4026	0.0976058	24.2439	0.0949	0.0049803	5.24794	0.0773	0.00185203	2.39589	0.9778	0.03849	3.93639	#DIV/0!	#DIV/0!	#DIV/0!	0	0	#DIV/0!	#DIV/0!	#DIV/0!	#DIV/0!	0	0	#DIV/0!	#DIV/0!	#DIV/0!	#DIV/0!	0	0	#DIV/0!	#DIV/0!	#DIV/0!	#DIV/0!	0	0	#DIV/0!	#DIV/0!	#DIV/0!
South Africa	Bicolor	IS24503	NA	NA	NA	NA	NA	NA	NA	NA	NA	NA	NA	NA	NA	NA	NA	NA	NA	NA	NA	NA	NA	NA	NA	NA	NA	NA	NA	NA	NA	NA	NA	NA	NA	NA	NA	NA	NA	NA	NA	NA	NA	NA	NA	NA	NA	NA	NA
Zambia	Bicolor	IS24939	10.8433	0.492172	4.53895	7.0733	0.492375	6.96104	0.3908	0.0193031	4.93938	0.1926	0.0217345	11.2848	0.0712	0.00159478	2.23986	0.0419	0.00195021	4.65445	0.9889	0.019245	1.9461	8.74	0.169706	1.94171	0.806025	0.0156507	1.94171	3.93	0.692965	17.6327	0.555608	0.0979686	17.6327	0.2037	0.0267286	13.1216	0.521238	0.0683947	13.1216	0.1126	0.0280014	24.8681	0.584631	0.145386	24.8681	0.0386	0.00608112
Zambia	Guinea-caudatum	IS24953	11.5933	0.151438	1.30625	7.3067	0.776938	10.6332	0.5648	0.0253923	4.49581	0.4667	0.0240065	5.14387	0.091	0.00485215	5.33203	0.0602	0.00251197	4.17271	0.9667	0.0333333	3.44816	5.02	0.947523	18.875	0.433007	0.08173	18.875	2.185	0.473762	21.6825	0.299042	0.0648396	21.6825	0.09445	0.0953887	100.994	0.167227	0.168889	100.994	0.05965	0.0622961	104.436	0.127812	0.133482	104.436	0.01605	0.0171827
Ghana	Guinea	IS25089	10.9267	1.56308	14.3052	7.3133	0.529748	7.24363	0.4913	0.0437345	8.90178	0.4817	0.0569643	11.8257	0.0827	0.00681567	8.24144	0.0567	0.00700738	12.3587	0.9778	0.019245	1.96819	9.275	1.03945	11.207	0.848841	0.0951294	11.207	6.005	0.33234	5.53439	0.821103	0.0454431	5.53439	0.2847	0.00268701	0.943803	0.579444	0.0054688	0.943803	0.1949	0.0489318	25.1061	0.404609	0.101581	25.1061	0.0598	0.00212132
Ethiopia	Durra-bicolor	IS25249	7.2433	1.19169	16.4524	6.6267	0.275741	4.16107	0.3768	0.0237664	6.30742	0.2455	0.0207933	8.46976	0.0697	0.0120442	17.2801	0.0304	0.00111505	3.66792	0.9556	0.0509175	5.32833	2.98	1.06066	35.5926	0.411413	0.146433	35.5926	2.14167	0.718892	33.5669	0.323189	0.108485	33.5669	0.0601	0.0424264	70.593	0.159501	0.112597	70.593	0.0185	0.00311127	16.8177	0.0753564	0.0126732	16.8177	0.0112	0.0114551
Ethiopia	Durra-bicolor	IS25301	12.7633	0.495715	3.88391	8.12	0.270555	3.33196	0.4458	0.0134131	3.00876	0.3578	0.0287898	8.04634	0.0788	0.00357631	4.53847	0.0435	0.00703231	16.1662	0.9889	0.019245	1.9461	9.1	0.86267	9.47989	0.71298	0.0675897	9.47989	4.61	0.0565685	1.22708	0.567734	0.00696657	1.22708	0.19455	0.00912168	4.6886	0.436406	0.0204614	4.6886	0.07485	0.00997021	13.3202	0.209215	0.0278679	13.3202	0.0382	0.00127279
Rwanda	Caudatum	IS25548	12.3	2.14923	17.4734	7.6567	0.624046	8.15033	0.4306	0.0194387	4.51433	0.2925	0.222062	75.9187	0.0843	0.0108088	12.8218	0.0601	0.00461988	7.687	0.9889	0.019245	1.9461	7.05	0.905097	12.8383	0.573171	0.0735851	12.8383	2.48	0.410122	16.5372	0.323901	0.053564	16.5372	0.1095	0.0207889	18.9853	0.254277	0.0482753	18.9853	0.1062	0.0162635	15.314	0.363036	0.0555952	15.314	0.02215	0.00629325
Mali	Durra	IS25732	9.2033	1.21923	13.2478	9.6667	0.355575	3.67835	0.9098	0.063915	7.02517	0.5359	0.0625989	11.6811	0.1456	0.0029023	1.99334	0.086	0.0126132	14.6665	0.9333	0.0333333	3.57156	5.065	0.0777817	1.53567	0.550344	0.00845147	1.53567	3.985	0.502046	12.5984	0.412241	0.0519358	12.5984	0.2615	0.0468105	17.9008	0.287426	0.0514514	17.9008	0.1704	0.0255973	15.0219	0.31795	0.047762	15.0219	0.0431	0.00381838
Mali	Durra	IS25836	11.5733	4.17737	36.0949	8.91	0.3747	4.20539	0.9549	0.0504423	5.28247	0.6606	0.110433	16.7171	0.1516	0.0155907	10.2841	0.0895	0.00593549	6.63183	0.9222	0.0509175	5.52131	3.13	0.551543	17.6212	0.270449	0.0476564	17.6212	2.66375	1.38063	51.8302	0.298962	0.154952	51.8302	0.12595	0.0809637	64.2824	0.131899	0.0847877	64.2824	0.03255	0.010253	31.4994	0.0492759	0.0155216	31.4994	0.0282	0.018809
Mali	Guinea	IS25910	8.1133	0.357957	4.41198	8.9933	0.1861	2.06932	0.4326	0.0155722	3.59968	0.2484	0.0362359	14.5877	0.0739	0.00690386	9.34217	0.0298	0.00231156	7.75693	0.9667	0	0	6.67	0.296985	4.45255	0.822104	0.0366045	4.45255	3.12143	0.0303046	0.970856	0.347082	0.00336967	0.970856	0.1074	0.0142836	13.2994	0.248285	0.0330205	13.2994	0.02785	0.00346482	12.441	0.112133	0.0139504	12.441	0.0258	0.00494975
Mali	Guinea	IS25989	NA	NA	NA	NA	NA	NA	NA	NA	NA	NA	NA	NA	NA	NA	NA	NA	NA	NA	NA	NA	NA	NA	NA	NA	NA	NA	NA	NA	NA	NA	NA	NA	NA	NA	NA	NA	NA	NA	NA	NA	NA	NA	NA	NA	NA	NA	NA
Mali	Guinea	IS26025	8.93	0.805543	9.02064	10.3067	0.402658	3.90676	0.6746	0.0246055	3.64742	0.4129	0.0582097	14.0978	0.0903	0.00789325	8.74114	0.0383	0.00615819	16.0788	0.9444	0.03849	4.07561	6.195	0.827315	13.3546	0.693729	0.0926445	13.3546	3.091	0.125865	4.07198	0.299903	0.012212	4.07198	0.17365	0.0262337	15.1072	0.257412	0.0388877	15.1072	0.0985	0.00933381	9.47595	0.238576	0.0226073	9.47595	0.0321	#DIV/0!
Mali	Guinea	IS26046	11.55	0.530283	4.59119	10.9167	0.971614	8.90025	0.7809	0.0462636	5.92439	0.526	0.0158559	3.01443	0.1204	0.0112291	9.32652	0.0525	0.00924175	17.6033	0.9889	0.019245	1.9461	9.045	0.92631	10.2411	0.783117	0.0802	10.2411	4.6725	1.19855	25.6511	0.428015	0.10979	25.6511	0.19695	0.0538108	27.3221	0.252209	0.0689087	27.3221	0.1722	0.00806102	4.68119	0.327376	0.0153251	4.68119	0.03925	0.0183141
Togo	Guinea-caudatum	IS26222	9.9133	0.615007	6.20386	10.0333	0.563678	5.61808	0.5673	0.0605873	10.6799	0.3764	0.0152395	4.04876	0.0858	0.0154845	18.0472	0.0454	0.00240069	5.28787	1	0	0	6.59	0.551543	8.3694	0.664761	0.0556365	8.3694	5.08	0.339411	6.68132	0.506312	0.0338284	6.68132	0.27785	0.0187383	6.74405	0.489805	0.0330327	6.74405	0.14555	0.0314663	21.6189	0.386724	0.0836053	21.6189	0.0517	0.00240416
Benin	Guinea	IS26484	13.2267	0.403774	3.05272	11.4	0.0793725	0.69625	0.764	0.035322	4.6233	0.4027	0.0541498	13.4467	0.1042	0.00550757	5.28558	0.0519	0.00367559	7.08207	0.9222	0.07698	8.34743	10.645	1.73241	16.2744	0.804814	0.130979	16.2744	6.845	0.643467	9.40054	0.600439	0.0564445	9.40054	0.34265	0.0214253	6.25283	0.448475	0.0280424	6.25283	0.18305	0.0399515	21.8255	0.454519	0.099201	21.8255	0.05585	0.00162635
Madagascar	Caudatum-bicolor	IS26617	10.2633	0.838113	8.16612	6.14	0.173494	2.82563	0.4067	0.0210586	5.17791	0.2271	0.086536	38.1048	0.0631	0.00325013	5.15076	0.049	0.00610246	12.454	0.8222	0.0509175	6.19284	#DIV/0!	#DIV/0!	#DIV/0!	0	0	#DIV/0!	#DIV/0!	#DIV/0!	#DIV/0!	0	0	#DIV/0!	#DIV/0!	#DIV/0!	#DIV/0!	0	0	#DIV/0!	#DIV/0!	#DIV/0!	#DIV/0!	0	0	#DIV/0!	#DIV/0!	#DIV/0!
South Africa	Caudatum	IS26694	10.8497	0.765598	7.0564	8.1233	0.344867	4.24541	0.4437	0.0519762	11.7143	0.173	0.0397274	22.9638	0.0744	0.00702163	9.43768	0.0431	0.00454459	10.5443	0.9889	0.019245	1.9461	7.585	3.85373	50.8073	0.6991	0.355194	50.8073	3.64	1.32936	36.5209	0.448092	0.163647	36.5209	0.1207	0.11639	96.429	0.272051	0.262336	96.429	0.06355	0.0351432	55.3001	0.367412	0.203179	55.3001	0.02495	0.0265165
South Africa	Caudatum-bicolor	IS26701	10.4433	0.905005	8.66589	6.13	0.173494	2.83024	0.3373	0.0112091	3.32318	0.1773	0.0641218	36.1657	0.0655	0.00180093	2.7495	0.0455	0.00475079	10.4413	0.9889	0.019245	1.9461	7.635	1.29401	16.9483	0.731088	0.123907	16.9483	3.21	1.13137	35.2452	0.523654	0.184563	35.2452	0.1464	0.0403051	27.5308	0.433992	0.119481	27.5308	0.07095	0.00643467	9.0693	0.400094	0.0362857	9.0693	0.0301	0.0106066
South Africa	Kafir	IS26737	13.2833	0.496521	3.73794	6.2133	0.239653	3.85709	0.3573	0.0154824	4.33315	0.2038	0.0245006	12.0219	0.0817	0.00405832	4.96735	0.0703	0.00297153	4.22693	1	0	0	7.255	0.318198	4.38591	0.546173	0.0239547	4.38591	2.26339	0.069448	3.06831	0.36428	0.0111773	3.06831	0.06735	0.0136472	20.263	0.188479	0.0381917	20.263	0.0693	0.0248902	35.9165	0.340039	0.12213	35.9165	0.0131	0.00367695
South Africa	Kafir	IS26749	9.8833	0.360185	3.64438	4.67	0.292062	6.254	0.2797	0.0168055	6.00839	0.2982	0.0410578	13.7685	0.0578	0.00637887	11.0361	0.0437	0.00384318	8.79445	0.8667	0.0881917	10.1756	7.95	0.155563	1.95677	0.804384	0.01574	1.95677	2.27589	0.195717	8.59957	0.487343	0.0419094	8.59957	0.06935	0.00601041	8.66677	0.247974	0.0214913	8.66677	0.0689	0.039598	57.4717	0.231027	0.132775	57.4717	0.01135	0.0013435
Sudan	Durra	IS27034	14.029	1.0651	7.59211	11.5867	0.555908	4.79781	0.9919	0.186366	18.7888	0.5121	0.0371338	7.25128	0.1568	0.0109965	7.01308	0.0921	0.00540278	5.86621	0.9222	0.03849	4.17372	6.585	1.91626	29.1004	0.469385	0.136593	29.1004	4.86143	0.591949	12.1764	0.419571	0.0510888	12.1764	0.25555	0.0942573	36.8841	0.257628	0.0950239	36.8841	0.08665	0.010253	11.8327	0.169205	0.0200216	11.8327	0.0433	0.0118794
BurkinaFaso	Guinea	IS27557	14.17	1.51327	10.6794	7.28	0.180831	2.48395	0.4092	0.0122786	3.00063	0.1742	0.0468696	26.9056	0.0783	0.000550757	0.703393	0.0711	0.0006245	0.87834	1	0	0	8.59	1.28693	14.9818	0.60621	0.0908211	14.9818	3.14625	0.471994	15.0018	0.432177	0.0648343	15.0018	0.14435	0.0473054	32.7713	0.35279	0.115614	32.7713	0.16305	0.102318	62.7527	0.935814	0.587249	62.7527	0.02695	0.00855599
SierraLeone	Guinea	IS27697	13.7667	0.790717	5.74369	8.4867	0.430968	5.07816	0.2379	0.0670425	28.181	0.0576	0.00513907	8.92199	0.0473	0.00326548	6.90375	0.0292	0.00237978	8.14992	0.9556	0.0509175	5.32833	10.815	0.742462	6.86511	0.785593	0.0539319	6.86511	7.27	0.0424264	0.583582	0.856638	0.00499918	0.583582	0.24465	0.0135057	5.52043	1.02823	0.0567627	5.52043	0.1659	0.00707107	4.26225	2.88021	0.122762	4.26225	0.0482	0.016122
Morocco	Durra-bicolor	IS27786	13.8467	0.442869	3.19838	7.9767	0.696156	8.72737	0.5523	0.036279	6.56871	0.2098	0.047813	22.7898	0.1103	0.0120442	10.9195	0.0653	0.00496421	7.60215	0.9889	0.019245	1.9461	9.57	0.565685	5.91103	0.691141	0.0408535	5.91103	6.385	0.643467	10.0778	0.80046	0.0806687	10.0778	0.3508	0.0582656	16.6093	0.6352	0.105503	16.6093	0.12395	0.0386787	31.2051	0.590895	0.184389	31.2051	0.0741	0.0135765
South Africa	Caudatum-bicolor	IS27887	15.7967	2.1531	13.6301	7.02	0.48775	6.948	0.4113	0.0204287	4.96687	0.3324	0.111094	33.4218	0.074	0.00815046	11.0141	0.072	0.00655006	9.09731	0.9444	0.019245	2.0378	#DIV/0!	#DIV/0!	#DIV/0!	0	0	#DIV/0!	#DIV/0!	#DIV/0!	#DIV/0!	0	0	#DIV/0!	#DIV/0!	#DIV/0!	#DIV/0!	0	0	#DIV/0!	#DIV/0!	#DIV/0!	#DIV/0!	0	0	#DIV/0!	#DIV/0!	#DIV/0!
South Africa	Kafir-caudatum	IS27912	15.31	0.113578	0.741856	7.33	0.455082	6.20849	0.4213	0.176312	41.8496	0.3901	0.0242644	6.22006	0.0834	0.00130512	1.56489	0.07	0.00655312	9.36159	0.9667	0.057735	5.97238	9.44	1.49907	15.8799	0.61659	0.0979142	15.8799	2.36	0.169706	7.19092	0.321965	0.0231522	7.19092	0.105	0.0735391	70.0372	0.249248	0.174567	70.0372	0.13225	0.102884	77.7951	0.339045	0.26376	77.7951	0.0186	0.00905097
Yemen	Durra-caudatum	IS28141	16.9817	0.436071	2.56789	15.34	0.385746	2.51464	1.3157	0.0454533	3.45469	0.6417	0.0945448	14.7335	0.1655	0.00571927	3.45575	0.0614	0.00252389	4.11056	0.7778	0.101835	13.0927	10.825	2.2981	21.2295	0.637452	0.135328	21.2295	10.275	1.94454	18.925	0.669817	0.126763	18.925	0.0912	0.0799031	87.613	0.0693185	0.060732	87.613	0.0395	0.0428507	108.483	0.061552	0.0667733	108.483	0.0175	0.0131522
Yemen	Durra-caudatum	IS28313	15.91	0.238956	1.50192	13.69	0.06	0.438276	0.9587	0.0332848	3.47187	0.1101	0.00959288	8.71288	0.1506	0.0157786	10.4771	0.0649	0.00793725	12.23	0.9778	0.019245	1.96819	10.425	0.289914	2.78095	0.655248	0.0182221	2.78095	9.46	0.268701	2.84039	0.691015	0.0196275	2.84039	0.4922	0.02885	5.86143	0.513404	0.0300928	5.86143	0.2416	0.0393151	16.2728	2.1937	0.356978	16.2728	0.0883	0.00424264
Yemen	Durra-caudatum	IS28389	13.4867	1.11159	8.24212	10.4167	0.803389	7.71251	0.7493	0.0584241	7.79715	0.1637	0.0345978	21.1349	0.1179	0.00818189	6.93969	0.0727	0.00276827	3.8078	0.9778	0.019245	1.96819	9.875	1.1243	11.3853	0.732205	0.0833638	11.3853	9.69	0.509117	5.25404	0.93024	0.0488752	5.25404	0.40265	0.00912168	2.26541	0.537368	0.0121736	2.26541	0.13705	0.00247487	1.80582	0.837202	0.0151183	1.80582	0.09725	7.07E-05
Yemen	Guinea-caudatum	IS28449	10.9667	0.804632	7.33705	8.9233	0.143643	1.60975	0.7174	0.0245218	3.41815	0.2366	0.0986733	41.7047	0.1134	0.00616522	5.43671	0.0698	0.00971253	13.9148	0.8889	0.03849	4.33007	6.275	1.01116	16.1141	0.572188	0.0922033	16.1141	7.765	0.346482	4.4621	0.870191	0.0388288	4.4621	0.36665	0.0239709	6.53782	0.511082	0.0334136	6.53782	0.12195	0.00473761	3.88488	0.515354	0.0200209	3.88488	0.0926	0.00113137
Yemen	Guinea-caudatum	IS28451	12.427	0.292567	2.35428	10.0967	0.165025	1.63445	0.787	0.0402746	5.11748	0.4585	0.0143293	3.12527	0.1143	0.00522526	4.57153	0.056	0.00102144	1.82399	0.9667	0.0333333	3.44816	8.135	0.0777817	0.956137	0.654621	0.00625907	0.956137	6.795	0.247487	3.6422	0.672994	0.0245118	3.6422	0.32695	0.061589	18.8374	0.415456	0.0782613	18.8374	0.10245	0.0245366	23.9498	0.223446	0.053515	23.9498	0.07545	0.0118087
Yemen	Durra-caudatum	IS28614	16.42	1.22049	7.43296	10.15	0.252389	2.48659	0.5103	0.0183675	3.59934	0.4585	0.0143293	3.12527	0.113	0.00535195	4.73624	0.0794	0.0108448	13.6585	0.9889	0.019245	1.9461	9.56	0.452548	4.73377	0.582217	0.0275608	4.73377	6.495	0.374767	5.77008	0.639901	0.0369228	5.77008	0.33295	0.00558614	1.67777	0.652417	0.0109461	1.67777	0.1718	0.0079196	4.60978	0.3747	0.0172728	4.60978	0.0653	0.000424264
Yemen	Durra-caudatum	IS28747	14.0267	0.372066	2.65256	8.217	0.439973	5.35443	0.6475	0.054424	8.40525	0.2618	0.058401	22.3075	0.104	0.00715472	6.87954	0.0826	0.00790759	9.57336	0.8333	0.057735	6.92848	7.445	1.98697	26.6887	0.530775	0.141657	26.6887	4.4175	0.0601041	1.36059	0.537603	0.00731457	1.36059	0.13865	0.00756604	5.45694	0.214142	0.0116856	5.45694	0.05455	0.00997021	18.2772	0.208365	0.0380833	18.2772	0.02425	0.00106066
Yemen	Durra-caudatum	IS28849	7.8133	1.77557	22.7249	8.3467	0.938847	11.2481	0.7068	0.102414	14.4898	0.3149	0.119182	37.8477	0.1392	0.0170915	12.2784	0.0647	0.0146769	22.6845	0.6444	0.0693889	10.768	#DIV/0!	#DIV/0!	#DIV/0!	0	0	#DIV/0!	#DIV/0!	#DIV/0!	#DIV/0!	0	0	#DIV/0!	#DIV/0!	#DIV/0!	#DIV/0!	0	0	#DIV/0!	#DIV/0!	#DIV/0!	#DIV/0!	0	0	#DIV/0!	#DIV/0!	#DIV/0!
Yemen	Durra-caudatum	IS29091	14.2133	0.606822	4.2694	11.5867	0.899463	7.76289	1.0768	0.113464	10.5371	0.2953	0.0629376	21.3131	0.1548	0.0408242	26.3722	0.1005	0.0279529	27.8138	0.9111	0.019245	2.11228	10.585	0.544472	5.14381	0.744723	0.0383071	5.14381	6.5	0.282843	4.35143	0.56099	0.0244111	4.35143	0.1278	0.00268701	2.10251	0.118685	0.00249536	2.10251	0.0357	0.0323855	90.7157	0.120908	0.109682	90.7157	0.01905	0.00106066
Yemen	Durra-caudatum	IS29100	11.7167	2.37184	20.2433	11.9733	0.935539	7.81354	1.144	0.0716123	6.25982	0.2505	0.0374066	14.9328	0.1907	0.0169859	8.90712	0.0821	0.00949333	11.5631	0.8778	0.0509175	5.80058	7.83	0.113137	1.44492	0.668279	0.00965608	1.44492	6.765	1.36472	20.1732	0.565006	0.11398	20.1732	0.44885	0.110945	24.7176	0.392363	0.0969828	24.7176	0.1735	0.00494975	2.85288	0.692707	0.0197621	2.85288	0.0767	0.0244659
Swaziland	Guinea-caudatum	IS29187	13.0933	0.417413	3.18799	9.0467	0.526245	5.81698	0.5452	0.0402295	7.37885	0.4769	0.154091	32.311	0.0873	0.00658584	7.54392	0.0572	0.00777003	13.584	0.9222	0.03849	4.17372	5.175	2.22739	43.0413	0.395239	0.170116	43.0413	3.6625	3.1643	86.3973	0.404845	0.349776	86.3973	0.0313	0.00296985	9.48833	0.0574101	0.00544726	9.48833	0.034	0.0131522	38.6829	0.0712988	0.0275804	38.6829	0.00545	0.0013435
Swaziland	Kafirr	IS29233	15.79	0.771492	4.88595	6.3033	0.285715	4.53279	0.3552	0.0250025	7.03898	0.3195	0.0314516	9.84401	0.0575	0.0047606	8.27931	0.0517	0.000907377	1.75508	0.9778	0.03849	3.93639	10.84	0.381838	3.52249	0.68651	0.0241822	3.52249	3.645	0.219203	6.0138	0.578265	0.0347757	6.0138	0.13125	0.0439113	33.4563	0.369475	0.123613	33.4563	0.1068	0.035921	33.6339	0.334237	0.112417	33.6339	0.0286	0.0113137
Swaziland	Kafirr	IS29239	15.6633	2.11902	13.5285	9.49	0.797308	8.40156	0.79	0.0146029	1.84846	0.3191	0.0917623	28.7566	0.1183	0.00185203	1.56553	0.0504	0.000360555	0.715387	0.9778	0.019245	1.96819	7.26	1.28693	17.7264	0.463503	0.0821622	17.7264	3.5	0.0989949	2.82843	0.368809	0.0104315	2.82843	0.2081	0.000565685	0.271833	0.263429	0.000716088	0.271833	0.11665	0.0103945	8.91082	0.365521	0.0325709	8.91082	0.0392	0.00212132
Swaziland	Kafirr-caudatum	IS29241	17.7267	0.687047	3.87577	7.87	0.587963	7.47093	0.5212	0.0693774	13.3111	0.5463	0.0373374	6.83459	0.0865	0.010586	12.2381	0.0623	0.00177764	2.85335	0.9889	0.019245	1.9461	10.84	0.155563	1.43509	0.611508	0.00877568	1.43509	4.2325	0.201525	4.76138	0.537802	0.0256068	4.76138	0.14325	0.0801152	55.9268	0.274864	0.153723	55.9268	0.0708	0.0243245	34.3566	0.129599	0.0445259	34.3566	0.02825	0.0140714
Swaziland	Guinea-caudatum	IS29269	11.64	3.82579	32.8676	7.6733	0.330807	4.31115	0.5298	0.00967178	1.82555	0.4991	0.0329388	6.59964	0.0789	0.00308275	3.90716	0.0545	0.000550757	1.01056	0.9778	0.019245	1.96819	11.795	0.841457	7.13402	1.01332	0.0722901	7.13402	3.8475	0.880348	22.881	0.501412	0.114728	22.881	0.1496	0.108612	72.6013	0.282388	0.205018	72.6013	0.14555	0.0934088	64.1764	0.291644	0.187167	64.1764	0.0307	0.0267286
Swaziland	Guinea-Kafirr	IS29304	15.83	0.600083	3.7908	8.5	0.07	0.823529	0.4765	0.0275988	5.79198	0.6142	0.0557371	9.07475	0.0851	0.00655515	7.70288	0.0554	0.000986577	1.78082	0.9778	0.03849	3.93639	11.48	1.25865	10.9639	0.725205	0.0795104	10.9639	5.32	0.763675	14.3548	0.625882	0.0898442	14.3548	0.2821	0.0685894	24.3138	0.591984	0.143934	24.3138	0.15615	0.0567807	36.3629	0.254247	0.0924516	36.3629	0.0579	0.0131522
Swaziland	Durra-caudatum	IS29314	15.55	1.30288	8.37866	8.4	1.2131	14.4416	0.4273	0.0577774	13.5215	0.4533	0.10801	23.8276	0.0736	0.0105418	14.3231	0.0497	0.0126065	25.3652	0.9778	0.03849	3.93639	11.86	0.86267	7.27378	0.762701	0.0554772	7.27378	5.075	0.304056	5.99125	0.604167	0.0361971	5.99125	0.2284	0.0234759	10.2784	0.534519	0.0549402	10.2784	0.3096	0.00438406	1.41604	0.682991	0.00967144	1.41604	0.04135	0.00261629
Swaziland	Caudatum-bicolor	IS29326	11.9633	0.6787	5.67318	10.03	0.0264575	0.263784	0.5066	0.0133871	2.64253	0.4344	0.0305285	7.02774	0.0691	0.00434089	6.28204	0.0397	0.00106927	2.69337	0.9778	0.019245	1.96819	9.76	0.0565685	0.579596	0.815826	0.00472849	0.579596	5.425	0.318198	5.8654	0.540877	0.0317246	5.8654	0.24965	0.00219203	0.878042	0.492763	0.00432666	0.878042	0.24025	0.021991	9.15339	0.553062	0.0506239	9.15339	0.0411	0.00268701
Swaziland	Caudatum	IS29335	17.2133	0.800146	4.64842	9.7867	0.616955	6.30401	0.6041	0.0294158	4.86936	0.5019	0.0858065	17.0963	0.0848	0.00391535	4.61716	0.0517	0.00414889	8.02494	0.9222	0.0509175	5.52131	8.99	0.452548	5.03391	0.52227	0.0262906	5.03391	2.805	1.13844	40.5862	0.286614	0.116326	40.5862	0.1585	0.0606698	38.2775	0.262374	0.10043	38.2775	0.17715	0.0252437	14.2499	0.352982	0.0502996	14.2499	0.0255	0.00848528
Lesotho	Kafirr	IS29358	15.9533	1.18585	7.43324	9.2333	0.800083	8.66519	0.6053	0.0656693	10.8491	0.3814	0.0522501	13.6995	0.0847	0.0102997	12.1602	0.0529	0.00585178	11.062	0.9889	0.019245	1.9461	11.88	1.21622	10.2376	0.744672	0.0762363	10.2376	4.33	2.20617	50.9509	0.468953	0.238936	50.9509	0.26065	0.131875	50.5948	0.430637	0.21788	50.5948	0.27905	0.119006	42.6469	0.731647	0.312024	42.6469	0.04345	0.0191626
Lesotho	Kafirr	IS29392	16.55	1.53581	9.27979	8.29	0.138924	1.67581	0.4438	0.0277357	6.2496	0.1484	0.0249544	16.8156	0.081	0.00355293	4.38634	0.0706	0.00461844	6.5417	0.9889	0.019245	1.9461	7.725	0.784889	10.1604	0.466767	0.0474253	10.1604	2.385	0.516188	21.6431	0.287696	0.0622663	21.6431	0.14205	0.0354261	24.9391	0.320077	0.0798244	24.9391	0.14795	0.0159099	10.7536	0.996968	0.10721	10.7536	0.0297	0.00636396
Lesotho	Kafirr-caudatum	IS29441	17.6467	0.556447	3.15326	7.65	0.235797	3.08231	0.3851	0.0139151	3.61337	0.1271	0.0122655	9.6503	0.0685	0.00120139	1.75385	0.0694	0.00311769	4.49235	1	0	0	13.47	1.45664	10.814	0.763317	0.0825448	10.814	3.86	0.692965	17.9525	0.504575	0.0905836	17.9525	0.2172	0.0482247	22.2029	0.564009	0.125226	22.2029	0.25075	0.0630032	25.1259	1.97234	0.495568	25.1259	0.04355	0.00954594
Lesotho	Guinea-caudatum	IS29468	14.9933	0.632877	4.22107	6.6533	0.250067	3.75854	0.3931	0.0125527	3.19326	0.2143	0.0472284	22.0385	0.0683	0.00371124	5.43374	0.0675	0.00511175	7.57296	0.9889	0.019245	1.9461	10.41	0.523259	5.0265	0.694309	0.0348994	5.0265	2.93	0.0141421	0.482667	0.440381	0.00212557	0.482667	0.1757	0.000424264	0.241471	0.44696	0.00107928	0.241471	0.22455	0.0103945	4.62902	1.04767	0.0484967	4.62902	0.03185	0.00120208
Lesotho	Kafirr-caudatum	IS29519	16.06	0.805792	5.01738	7.9333	0.344432	4.3416	0.4165	0.0233344	5.60249	0.185	0.0386794	20.9078	0.069	0.00126623	1.83511	0.0629	0.00496689	7.89649	1	0	0	10.525	0.318198	3.02326	0.655355	0.0198131	3.02326	3.935	0.162635	4.13303	0.496008	0.0205002	4.13303	0.21805	0.0253851	11.6419	0.523488	0.0609438	11.6419	0.2296	0.0125865	5.48193	1.2413	0.0680474	5.48193	0.03695	0.00544472
Lesotho	Guinea-caudatum	IS29565	19.2667	1.08487	5.63078	8.4567	0.400042	4.73047	0.6194	0.053598	8.65322	0.3189	0.0850232	26.6614	0.096	0.00582752	6.07033	0.0814	0.0060707	7.45786	0.9889	0.019245	1.9461	14.16	0.749533	5.29331	0.734948	0.0389031	5.29331	4.84	0.0848528	1.75316	0.57233	0.0100338	1.75316	0.27715	0.00473761	1.7094	0.447449	0.00764872	1.7094	0.33415	0.0509824	15.2573	1.04771	0.159853	15.2573	0.05385	0.000919239
Lesotho	Kafirr-caudatum	IS29568	18.3133	0.582866	3.18275	14.96	1.20648	8.06472	0.7817	0.0616955	7.89248	0.3928	0.094761	24.1245	0.0745	0.0100047	13.4291	0.053	0.000818535	1.54441	0.9111	0.0509175	5.58858	13.89	0.79196	5.70165	0.758464	0.043245	5.70165	7.97	0.777817	9.75932	0.532754	0.0519931	9.75932	0.4297	0.0299813	6.97727	0.549723	0.0383556	6.97727	0.24095	0.00813173	3.37486	0.613416	0.020702	3.37486	0.085	0.0130108
Lesotho	Kafirr	IS29582	15.5233	1.23314	7.9438	6.4333	0.355575	5.5271	0.393	0.00916897	2.33307	0.3432	0.0099955	2.91244	0.062	0.00189297	3.05318	0.0533	0.00408575	7.66557	0.9667	0.057735	5.97238	12.83	0.339411	2.64545	0.826498	0.0218646	2.64545	2.365	0.247487	10.4646	0.367617	0.0384695	10.4646	0.1299	0.018809	14.4796	0.330534	0.0478602	14.4796	0.24295	0.0135057	5.55906	0.707896	0.0393524	5.55906	0.02625	0.00304056
South Africa	Kafir	IS29606	14.4133	0.535755	3.71709	8.7533	0.325628	3.72006	0.648	0.0218257	3.36817	0.7102	0.061459	8.65375	0.0999	0.00415492	4.15908	0.0793	0.00410163	5.17229	0.9889	0.019245	1.9461	10.395	0.997021	9.59135	0.721207	0.0691735	9.59135	3.385	1.08187	31.9608	0.38671	0.123596	31.9608	0.19945	0.0702157	35.2047	0.307809	0.108363	35.2047	0.31675	0.0910046	28.7307	0.446022	0.128145	28.7307	0.0378	0.0124451
South Africa	Durra-caudatum	IS29627	11.4667	0.777967	6.78458	7.2933	0.235867	3.23403	0.5283	0.0159339	3.01608	0.5361	0.00667308	1.24475	0.0778	0.00199249	2.56104	0.0598	0.00370045	6.18804	1	0	0	8.305	0.869741	10.4725	0.724273	0.0758495	10.4725	3.32	0.113137	3.40774	0.45521	0.0155124	3.40774	0.2243	0.036911	16.4561	0.424569	0.0698674	16.4561	0.2128	0.0446891	21.0005	0.396941	0.0833597	21.0005	0.04	0.000848528
China	Kafirr-bicolor	IS29654	10.8	0.3751	3.47315	9.91	0.285832	2.88428	0.7321	0.00667308	0.911498	0.3826	0.0264008	6.90037	0.0921	0.00151327	1.64308	0.0414	0.00116762	2.82033	0.9667	0.0333333	3.44816	5.695	0.0353553	0.620814	0.527315	0.00327364	0.620814	6.39	0.0848528	1.3279	0.644803	0.00856234	1.3279	0.39845	0.00304056	0.763097	0.544256	0.0041532	0.763097	0.16065	0.00643467	4.0054	0.419927	0.0168197	4.0054	0.06925	0.0053033
Zimbabwe	Kafirr	IS29689	14.3433	0.368556	2.56953	9.9033	0.390171	3.93981	0.7607	0.0291594	3.83323	0.632	0.0317103	5.01745	0.1015	0.00136504	1.34487	0.0696	0.00862612	12.3939	1	0	0	8.695	0.459619	5.28602	0.606205	0.0320441	5.28602	3.605	0.813173	22.5568	0.364019	0.082111	22.5568	0.2291	0.0521845	22.778	0.30117	0.0686006	22.778	0.2917	0.0630739	21.6229	0.461575	0.0998058	21.6229	0.0465	0.0118794
Zimbabwe	Kafirr-durra	IS29714	17.28	1.1609	6.7182	8.5233	0.41489	4.86771	0.5646	0.0502126	8.89348	0.4289	0.119512	27.8647	0.0814	0.00545008	6.69543	0.0512	0.00518684	10.1306	0.9778	0.03849	3.93639	7.435	0.912168	12.2686	0.430266	0.0527875	12.2686	3.805	0.671751	17.6544	0.446422	0.0788132	17.6544	0.2082	0.026163	12.5663	0.368778	0.0463416	12.5663	0.201	0.00424264	2.11077	0.468641	0.00989191	2.11077	0.03715	0.00487904
Zimbabwe	Guinea-durra	IS29733	18.01	0.531131	2.94909	8.7267	0.219393	2.51404	0.5568	0.0399818	7.18064	0.6467	0.0365353	5.6495	0.0802	0.00578389	7.21183	0.0664	0.0046801	7.04834	0.9778	0.019245	1.96819	10.95	0.509117	4.64947	0.607996	0.0282686	4.64947	3.935	0.615183	15.6336	0.450917	0.0704946	15.6336	0.2002	0.0379009	18.9315	0.359533	0.0680651	18.9315	0.29065	0.0292035	10.0477	0.449436	0.0451577	10.0477	0.0354	0.00608112
Zimbabwe	Guinea-caudatum	IS29772	9.87	0.750267	7.60149	9.76	0.476235	4.87946	0.6025	0.0485042	8.05048	0.3873	0.0232451	6.00183	0.0923	0.00342685	3.71274	0.0421	0.00305014	7.24498	1	0	0	5.84	1.10309	18.8885	0.591692	0.111762	18.8885	5.16	0.0989949	1.91851	0.528689	0.0101429	1.91851	0.3084	0.00325269	1.0547	0.511839	0.00539836	1.0547	0.2411	0.0393151	16.3066	0.622461	0.101502	16.3066	0.05245	0.00459619
Zimbabwe	Caudatum	IS29914	13.8367	0.950807	6.87163	9.4567	0.20502	2.16799	0.6964	0.00754983	1.08412	0.1741	0.00377492	2.16825	0.0975	0.00145717	1.49453	0.0411	0.00311823	7.58692	0.9111	0.03849	4.22457	6.24	0.254558	4.07946	0.450976	0.0183974	4.07946	4.85	0.282843	5.83181	0.512866	0.0299093	5.83181	0.3263	0.00494975	1.51693	0.468553	0.00710762	1.51693	0.12685	0.0092631	7.3024	0.728604	0.0532056	7.3024	0.05245	0.00148492
Zimbabwe	Guinea-caudatum	IS29950	18.1433	0.411015	2.26538	12.1133	0.737586	6.08906	0.8602	0.0612741	7.12323	0.5679	0.0113961	2.0067	0.1083	0.00958245	8.84806	0.0623	0.00409512	6.57322	0.9889	0.019245	1.9461	7.37	2.12132	28.7832	0.40621	0.11692	28.7832	4.43	1.31522	29.6889	0.365713	0.108576	29.6889	0.28385	0.138098	48.6517	0.329981	0.160542	48.6517	0.2295	0.161927	70.5566	0.40412	0.285134	70.5566	0.03895	0.0217082
Zimbabwe	Durra-caudatum	IS30079	12.4733	2.235	17.9183	11.6767	0.681347	5.8351	0.715	0.0470906	6.5861	0.407	0.0375141	9.21723	0.1277	0.0219802	17.2124	0.0452	0.00289885	6.41339	0.9778	0.03849	3.93639	7.825	0.318198	4.06643	0.627338	0.0255103	4.06643	4.68	0.59397	12.6917	0.400799	0.0508681	12.6917	0.2359	0.0289914	12.2897	0.329945	0.0405493	12.2897	0.2016	0.0086267	4.27912	0.495332	0.0211958	4.27912	0.03805	0.00671751
Zimbabwe	Durra-caudatum	IS30092	15.7367	0.910897	5.78836	8.2933	0.311823	3.75993	0.6864	0.0211596	3.0827	0.5579	0.128933	23.1104	0.1005	0.00162891	1.6208	0.0839	0.00136137	1.62261	0.9778	0.03849	3.93639	9.755	0.92631	9.49574	0.61989	0.0588632	9.49574	2.345	0.997021	42.5169	0.282757	0.12022	42.5169	0.1442	0.0777817	53.9402	0.210082	0.113318	53.9402	0.241	0.0673166	27.9322	0.431951	0.120653	27.9322	0.0259	0.0115966
Zimbabwe	Kafirr	IS30231	15.52	1.70071	10.9582	7.9833	1.10857	13.8861	0.5769	0.036364	6.30335	0.5769	0.0545561	9.45676	0.0852	0.00630106	7.39561	0.084	0.00377492	4.49395	1	0	0	10.99	0.480833	4.37518	0.708119	0.0309815	4.37518	3.89	0.650538	16.7233	0.487265	0.081487	16.7233	0.2109	0.031537	14.9535	0.365554	0.0546631	14.9535	0.28555	0.0382545	13.3968	0.494945	0.0663066	13.3968	0.0381	0.00763675
China	Caudatum-bicolor	IS30383	11.6767	0.327159	2.80181	10.8	0.471593	4.3666	0.8465	0.0619689	7.3206	0.4484	0.0219149	4.88736	0.1025	0.00280059	2.73229	0.0489	0.00134288	2.74618	1	0	0	6.03	0.46669	7.73948	0.516415	0.0399678	7.73948	7.235	0.148492	2.05242	0.669907	0.0137493	2.05242	0.3973	0.0294156	7.40389	0.469326	0.0347484	7.40389	0.17345	0.000777817	0.448439	0.386849	0.00173478	0.448439	0.0678	0.00523259
China	Caudatum-bicolor	IS30400	8.0008	0.315252	3.94025	8.4367	0.29023	3.44009	0.9665	0.0301492	3.11942	0.7751	0.0272372	3.51402	0.1098	0.0047648	4.33953	0.0612	0.00235797	3.85288	1	0	0	6.035	0.219203	3.6322	0.7543	0.0273977	3.6322	6.605	0.92631	14.0244	0.782892	0.109796	14.0244	0.3815	0.0578413	15.1616	0.394737	0.0598482	15.1616	0.1816	0.034224	18.8458	0.234282	0.0441524	18.8458	0.06575	0.0136472
China	Caudatum-bicolor	IS30417	7.3566	0.878167	11.9371	11.41	0.217025	1.90206	0.7241	0.0237456	3.27933	0.5154	0.0744071	14.4368	0.089	0.0010583	1.1891	0.0506	0.00526529	10.4057	0.9778	0.03849	3.93639	3.9	0.678823	17.4057	0.530133	0.0922734	17.4057	3.865	1.393	36.0414	0.338738	0.122086	36.0414	0.2831	0.0824487	29.1235	0.390986	0.113869	29.1235	0.1804	0.0837214	46.4088	0.349997	0.162429	46.4088	0.04535	0.00898026
China	Caudatum-bicolor	IS30443	8.9018	0.618	6.94242	11.2633	0.162583	1.44348	0.8129	0.0421593	5.18628	0.6256	0.0456531	7.29749	0.0751	0.0557657	74.2553	0.0475	0.00133167	2.80351	0.9222	0.0693889	7.52428	6.31	0.339411	5.37894	0.708847	0.0381285	5.37894	7.515	0.106066	1.41139	0.667209	0.00941693	1.41139	0.4254	0.0438406	10.3057	0.52329	0.0539289	10.3057	0.2714	0.203222	74.8793	0.4338	0.324827	74.8793	0.0716	0.00579828
China	Caudatum-bicolor	IS30450	12.2877	0.363942	2.96184	10.9633	0.399291	3.64207	1.0491	0.0228505	2.1781	0.7213	0.0330748	4.58544	0.1369	0.0039128	2.85814	0.0595	0.0044456	7.47159	1	0	0	7.23	1.03238	14.2791	0.588392	0.0840168	14.2791	7.735	0.487904	6.30774	0.705534	0.0445032	6.30774	0.4446	0.0287085	6.45716	0.423778	0.027364	6.45716	0.31195	0.100621	32.2556	0.432463	0.139493	32.2556	0.07445	0.00233345
China	Caudatum-bicolor	IS30451	9.1408	0.953934	10.436	11.23	0.370405	3.29835	0.5995	0.0269409	4.4939	0.4727	0.0641277	13.5663	0.0905	0.00330454	3.65143	0.0481	0.00166433	3.46015	1	0	0	4.835	0.219203	4.53367	0.528945	0.0239806	4.53367	4.69	0.0848528	1.80923	0.417631	0.0075559	1.80923	0.20305	0.110945	54.6393	0.33868	0.185052	54.6393	0.09215	0.0412243	44.7361	0.19493	0.0872042	44.7361	0.0358	0.021496
China	Caudatum-bicolor	IS30466	7.8667	0.895116	11.3785	12.21	0.584038	4.78327	0.6796	0.0377848	5.55986	0.0742	0.0189127	25.4888	0.1085	0.00526245	4.85018	0.0333	0.00420991	12.6424	0.8778	0.0693889	7.90486	1.265	0.176777	13.9744	0.160805	0.0224716	13.9744	5.27	1.15966	22.0048	0.431613	0.0949759	22.0048	0.2668	0.0859842	32.228	0.392603	0.126528	32.228	0.0454	0.0131522	28.9696	0.61186	0.177253	28.9696	0.0636	0.0168291
Korea	Caudatum-bicolor	IS30507	8.8367	0.219621	2.48533	10.9467	0.158219	1.44536	0.5492	0.0271798	4.94899	0.2206	0.0490516	22.2356	0.094	0.00504678	5.36892	0.0524	0.00043589	0.831851	0.9667	0.0333333	3.44816	5.965	0.544472	9.12778	0.675028	0.0616151	9.12778	6.145	0.190919	3.1069	0.561358	0.0174408	3.1069	0.3028	0.00127279	0.420341	0.551314	0.0023174	0.420341	0.245	0.047659	19.4527	1.11078	0.216075	19.4527	0.0591	0.0039598
Korea	Caudatum-bicolor	IS30508	14.1433	2.32296	16.4244	11.0833	0.908424	8.19633	0.818	0.0981026	11.993	0.2539	0.0169222	6.6649	0.1206	0.0108099	8.96341	0.079	0.00609289	7.71252	0.9667	0	0	8.985	1.52028	16.9202	0.635282	0.107491	16.9202	6.645	0.120208	1.809	0.599549	0.0108458	1.809	0.39635	0.0127986	3.22912	0.484516	0.0156456	3.22912	0.2375	0.00905097	3.81093	0.935408	0.0356478	3.81093	0.0673	0.000141421
Korea	Caudatum-bicolor	IS30533	13.6967	0.757188	5.52825	11.7333	0.0737111	0.628222	0.7014	0.0230528	3.28668	0.3507	0.0746615	21.2893	0.0993	0.00335012	3.37374	0.0577	0.00160935	2.78916	0.9778	0.019245	1.96819	9.61	0.890955	9.27112	0.701631	0.065049	9.27112	8.72	0.325269	3.73015	0.743182	0.0277218	3.73015	0.3511	0.0292742	8.33786	0.50057	0.0417368	8.33786	0.08345	0.0113844	13.6422	0.237975	0.0324651	13.6422	0.07715	0.00148492
Korea	Caudatum-bicolor	IS30536	13.3133	0.997112	7.4896	12.0133	0.996812	8.29757	0.7209	0.0703943	9.76479	0.3978	0.098287	24.7076	0.0904	0.00450814	4.98688	0.0481	0.00351568	7.3091	0.9667	0.057735	5.97238	8.11	2.07889	25.6337	0.609164	0.156151	25.6337	5.53	2.29103	41.429	0.460322	0.190707	41.429	0.2182	0.0634982	29.1009	0.302663	0.0880778	29.1009	0.0593	0.02786	46.9815	0.14907	0.0700352	46.9815	0.0461	0.0159806
Korea	Bicolor	IS30562	8.7367	0.587055	6.71941	9.18	0.391535	4.26509	0.5879	0.0290087	4.93429	0.2549	0.0471504	18.4976	0.0797	0.00343948	4.31553	0.0337	0.000873689	2.59255	0.9222	0.03849	4.17372	4.09	0.410122	10.0274	0.468142	0.0469426	10.0274	2.98	0.169706	5.69482	0.324619	0.0184865	5.69482	0.13885	0.0218496	15.7361	0.236166	0.0371634	15.7361	0.02235	0.00233345	10.4405	0.08767	0.00915319	10.4405	0.0278	0.00240416
Cameroon	Guinea-caudatum	IS30572	16.3133	1.485	9.10302	11.74	0.355949	3.03194	0.8319	0.0255512	3.07143	0.7037	0.0360068	5.11678	0.1254	0.00166533	1.32802	0.0746	0.0020502	2.74826	0.9222	0.019245	2.08686	8.175	0.0777817	0.951459	0.501124	0.00476799	0.951459	4.08	0.0848528	2.07973	0.34753	0.00722767	2.07973	0.19035	0.0072832	3.82621	0.228804	0.00875455	3.82621	0.0905	0.00155564	1.71893	0.128606	0.00221065	1.71893	0.0446	0.00254558
Cameroon	Guinea	IS30838	11.07	0.421426	3.80692	11.6167	0.698952	6.01678	1.1295	0.145992	12.9254	0.4319	0.141523	32.7676	0.1805	0.00416453	2.30722	0.0569	0.0040501	7.11793	0.9444	0.019245	2.0378	8.29	1.18794	14.3298	0.748871	0.107312	14.3298	5.74	1.86676	32.522	0.494118	0.160697	32.522	0.339	0.0793374	23.4034	0.300124	0.0702391	23.4034	0.11255	0.0424971	37.7584	0.260593	0.0983957	37.7584	0.06705	0.0204354
Uganda	Caudatum	IS31043	12.7367	0.332916	2.61384	8.43	0.180278	2.13852	0.5988	0.0316927	5.29271	0.5115	0.0203559	3.97965	0.0769	0.00415852	5.40771	0.0439	0.00161658	3.68242	0.9556	0.0509175	5.32833	8.28	1.35765	16.3967	0.650092	0.106593	16.3967	3.64	1.21622	33.4127	0.431791	0.144273	33.4127	0.1784	0.0517602	29.0136	0.297929	0.0864399	29.0136	0.0778	0.0140007	17.9958	0.152092	0.0273701	17.9958	0.03955	0.0137886
Uganda	Guinea-caudatum	IS31186	11.3933	0.863732	7.58105	8.6367	0.132791	1.53752	0.6512	0.0136671	2.09876	0.4528	0.0295358	6.52292	0.0928	0.00061101	0.658416	0.0436	0.00515008	11.8121	0.9889	0.019245	1.9461	7.965	0.106066	1.33165	0.699093	0.00930948	1.33165	4.525	0.148492	3.2816	0.523929	0.0171933	3.2816	0.2445	0.0131522	5.37922	0.375461	0.0201968	5.37922	0.14575	0.0072832	4.99705	0.321862	0.0160836	4.99705	0.04745	0.00473761
Uganda	Guinea-caudatum	IS31446	NA	NA	NA	NA	NA	NA	NA	NA	NA	NA	NA	NA	NA	NA	NA	NA	NA	NA	NA	NA	NA	NA	NA	NA	NA	NA	NA	NA	NA	NA	NA	NA	NA	NA	NA	NA	NA	NA	NA	NA	NA	NA	NA	NA	NA	NA	NA
Burundi	Caudatum	IS31557	12.8567	1.59679	12.4199	8.4933	0.0971253	1.14355	0.4146	0.0912592	22.0114	0.2167	0.0569622	26.2862	0.2059	0.00703159	3.41505	0.0372	0.00183576	4.93483	0.9556	0.019245	2.01392	9.51	0.721249	7.58411	0.739694	0.0560992	7.58411	4.235	0.318198	7.51353	0.498626	0.0374644	7.51353	0.17645	0.0156271	8.85637	0.425591	0.0376919	8.85637	0.1183	0.0173948	14.704	0.545916	0.0802715	14.704	0.0316	0.00268701
Zaire	Caudatum	IS31651	20.3467	1.21332	5.9632	8.12	0.425323	5.23797	0.3745	0.0342258	9.13906	0.2713	0.0812717	29.9564	0.0534	0.00379868	7.11364	0.0621	0.00615548	9.91221	0.9778	0.03849	3.93639	12.445	2.92035	23.4661	0.611648	0.14353	23.4661	3.455	1.42128	41.137	0.425493	0.175035	41.137	0.11575	0.0282136	24.3746	0.309106	0.0753433	24.3746	0.0974	0.00367695	3.77511	0.358968	0.0135514	3.77511	0.02755	0.00940452
Algeria	Bicolor	IS31681	18.8067	2.71242	14.4226	12.6	0.555068	4.4053	0.6343	0.010018	1.57938	0.4957	0.0682343	13.7652	0.0748	0.0019218	2.56926	0.0444	0.0020664	4.65405	0.9778	0.03849	3.93639	11.395	1.61927	14.2104	0.605902	0.0861011	14.2104	5.66	1.78191	31.4825	0.449206	0.141421	31.4825	0.25115	0.0492853	19.6239	0.395948	0.0777004	19.6239	0.15035	0.0564978	37.5775	0.303288	0.113968	37.5775	0.0399	0.0111723
Yemen	Durra	IS31706	17.2833	2.8994	16.7757	14.5033	0.22745	1.56826	1.5388	0.080223	5.21335	0.6895	0.298302	43.2635	0.0553	0.0006245	1.12929	0.0939	0.00981037	10.4477	0.9111	0.0509175	5.58858	8.63	1.00409	11.6349	0.499325	0.0580959	11.6349	5.545	0.883883	15.9402	0.382326	0.0609435	15.9402	0.3455	0.0595384	17.2325	0.224526	0.0386914	17.2325	0.14645	0.0348604	23.8036	0.21239	0.0505565	23.8036	0.0589	0.011738
Yemen	Durra-caudatum	IS31714	12.2833	1.3024	10.603	12.98	0.928924	7.15658	1.105	0.144201	13.0499	0.4256	0.0166826	3.91979	0.1624	0.0153904	9.47683	1.105	0.144201	13.0499	0.9222	0.019245	2.08686	9.01	1.99404	22.1314	0.733514	0.162337	22.1314	8.3	1.86676	22.4911	0.639445	0.143818	22.4911	0.5698	0.155988	27.3759	0.515641	0.141161	27.3759	0.11865	0.00417193	3.51617	0.278783	0.00980247	3.51617	0.0955	0.026163
Yemen	Durra-caudatum	IS32245	NA	NA	NA	NA	NA	NA	NA	NA	NA	NA	NA	NA	NA	NA	NA	NA	NA	NA	NA	NA	NA	NA	NA	NA	NA	NA	NA	NA	NA	NA	NA	NA	NA	NA	NA	NA	NA	NA	NA	NA	NA	NA	NA	NA	NA	NA	NA
India	Guinea	IS32349	8.73	1.99196	22.8174	8.97	2.17143	24.2077	0.718	0.403	56.1281	0.3211	0.041102	12.8004	0.1082	0.0651402	60.2035	0.718	0.403	56.1281	0.9333	0.0333333	3.57156	5.405	0.968736	17.923	0.619129	0.110966	17.923	4.445	0.643467	14.4762	0.495541	0.0717355	14.4762	0.2153	0.0411536	19.1145	0.299861	0.057317	19.1145	0.11325	0.0299106	26.4111	0.35273	0.0931601	26.4111	0.0506	0.0104652
India	Guinea	IS32439	2.5633	0.187705	7.3228	7.77	0.29	3.7323	0.4873	0.378637	77.701	0.4755	0.0192896	4.05671	0.0966	0.00519262	5.37539	0.4873	0.378637	77.701	1	0	0	4.6	0.311127	6.76363	1.79454	0.121376	6.76363	4.045	0.374767	9.26493	0.520592	0.0482325	9.26493	0.23155	0.0307591	13.284	0.475169	0.0631216	13.284	0.09525	0.00827315	8.68572	0.200315	0.0173988	8.68572	0.04935	0.0072832
Somalia	Durra	IS32787	15.5567	1.56212	10.0415	9.2633	0.204042	2.2027	0.7598	0.0042004	0.552829	0.3612	0.0269121	7.45076	0.1114	0.00208407	1.8708	0.7598	0.0042004	0.552829	0.9222	0.0509175	5.52131	7.535	1.67584	22.2408	0.484358	0.107725	22.2408	5.05	1.79605	35.5654	0.54516	0.193888	35.5654	0.3039	0.0931967	30.6669	0.399991	0.122665	30.6669	0.08695	0.0118087	13.581	0.240703	0.0326899	13.581	0.0605	0.019799
Tanzania	Guinea	IS33023	14.13	0.415812	2.94276	11.77	0.127671	1.08472	0.4851	0.0598203	12.3315	0.3331	0.0157814	4.73774	0.0895	0.0005	0.558659	0.4851	0.0598203	12.3315	0.9667	0.057735	5.97238	7.97	1.01823	12.7758	0.564048	0.0720618	12.7758	3.585	0.00707107	0.19724	0.304588	0.00060077	0.19724	0.1667	0.0135765	8.14424	0.34364	0.0279869	8.14424	0.056	0.00537401	9.59645	0.168101	0.0161317	9.59645	0.03305	0.0033234
Honduras	Durra	IS33090	NA	NA	NA	NA	NA	NA	NA	NA	NA	NA	NA	NA	NA	NA	NA	NA	NA	NA	NA	NA	NA	NA	NA	NA	NA	NA	NA	NA	NA	NA	NA	NA	NA	NA	NA	NA	NA	NA	NA	NA	NA	NA	NA	NA	NA	NA	NA
Kenya	Caudatum	IS33353	NA	NA	NA	NA	NA	NA	NA	NA	NA	NA	NA	NA	NA	NA	NA	NA	NA	NA	NA	NA	NA	NA	NA	NA	NA	NA	NA	NA	NA	NA	NA	NA	NA	NA	NA	NA	NA	NA	NA	NA	NA	NA	NA	NA	NA	NA	NA
		IS33844	12.34	1.65879	13.4424	9.3867	0.378594	4.0333	0.7749	0.0218553	2.8204	0.2703	0.0732478	27.0987	0.1325	0.00272213	2.05444	0.7749	0.0218553	2.8204	0.9444	0.019245	2.0378	8.345	0.0212132	0.254203	0.676256	0.00171906	0.254203	5.26	0.0282843	0.537724	0.560369	0.00301324	0.537724	0.3653	0.0113137	3.0971	0.471395	0.0145996	3.0971	0.0797	0.0158392	19.8735	0.294894	0.0586058	19.8735	0.08305	0.00190919
[truncated: 106 more columns]
