# Supplementary material for: Association mapping and candidate gene identification for drought tolerance in sorghum
Source: Front Plant Sci. 2025 Jul 25;16:1629615. doi: 10.3389/fpls.2025.1629615 (PMC12331711; doi:10.3389/fpls.2025.1629615)
Supplement: Supplementary file 5 [file Table4.xlsx]

## Sheet: Table S4
Supplementary Table S4. Pearson's correlation coefficient among 51 traits in sorghum seedling.
	RLSTC20_20	RLSTC24_10	RDWSTC20_10	RDWSTC20_20	RDWSTC24_10	RFWSTC20_10	RFWSTC20_20	RFWSTC24_10	SLSTC20_10	SLSTC20_20	SLSTC24_10	SDWSTC20_10	SDWSTC20_20	SDWSTC24_10	SFWSTC20_10	SFWSTC20_20	SFWSTC24_10	SL20	RL20	SFW20	RFW20	SDW20	RDW20	SLPEG20_10	RLPEG20_10	SFWPEG20_10	RFWPEG20_10	SDWPEG20_10	RDWPEG20_10	SLPEG20_20	RLPEG20_20	SFWPEG20_20	RFWPEG20_20	SDWPEG20_20	RDWPEG20_20	SL24	SLPEG24_10	RL24	RLPEG24_10	SFW24	SFWPEG24_10	RFW24	RFWPEG24_10	SDW24	SDWPEG24_10	RDW24	GRCK24	GRPEG24_10	GRSTC24_10
RLSTC20_10	0.22***	-0.01	0.51***	0.24***	-0.18**	0.38***	0.25***	-0.15*	0.51***	0.17*	0.09	0.32***	0.20**	-0.00	0.45***	0.17**	-0.03	0.12	-0.16*	-0.07	-0.10	0.02	-0.13	0.35***	0.16*	0.15*	-0.03	0.18**	0.13	0.18*	0.19**	0.17*	0.15*	0.20**	0.21**	-0.03	0.07	-0.18**	-0.09	0.04	0.06	0.11	-0.07	0.01	0.04	0.07	-0.08	0.08	0.11
RLSTC20_20		0.07	0.47***	0.65***	0.07	0.38***	0.65***	-0.02	0.16*	0.49***	0.07	0.28***	0.39***	-0.05	0.18**	0.36***	-0.08	0.55***	0.62***	0.34***	0.27***	0.36***	0.48***	0.53***	0.73***	0.44***	0.39***	0.44***	0.63***	0.40***	0.99***	0.28***	0.53***	0.32***	0.62***	0.18**	0.23***	0.16*	0.25***	0.13	0.04	0.19**	0.11	0.07	0.03	-0.07	0.05	0.07	0.03
RLSTC2024			-0.02	-0.01	0.53***	-0.07	-0.02	0.30***	-0.07	-0.01	0.35***	-0.03	-0.03	0.17*	-0.13	-0.04	0.27***	0.09	0.11	0.08	0.15*	0.02	0.15*	0.03	0.09	0.03	0.15*	-0.02	0.14*	0.04	0.11	-0.03	0.11	-0.01	0.04	-0.23***	0.21**	-0.56***	0.60***	-0.23***	0.15*	-0.19**	0.32***	-0.11	0.11	-0.12	-0.12	0.19**	0.20**
RDWSTC20_10				0.49***	-0.01	0.81***	0.49***	-0.16*	0.32***	0.35***	0.05	0.55***	0.36***	-0.04	0.49***	0.31***	-0.10	0.35***	0.24***	0.18**	0.08	0.26***	0.16*	0.48***	0.48***	0.41***	0.33***	0.49***	0.61***	0.27***	0.38***	0.26***	0.37***	0.32***	0.46***	0.18**	0.21**	0.09	0.09	0.14*	0.01	0.23***	-0.02	0.07	0.00	-0.00	-0.03	0.01	0.03
RDWSTC20_20					0.05	0.40***	0.97***	-0.05	0.29***	0.69***	0.11	0.48***	0.80***	0.04	0.36***	0.76***	-0.05	0.46***	0.38***	0.25***	0.19**	0.34***	0.42***	0.57***	0.53***	0.51***	0.37***	0.61***	0.64***	0.66***	0.62***	0.74***	0.94***	0.78***	1.00***	0.23***	0.31***	0.07	0.08	0.20**	0.12	0.18**	-0.00	0.10	0.17**	-0.06	0.09	0.07	0.01
RDWSTC2024						-0.01	0.02	0.48***	-0.11	0.04	0.27***	0.03	0.06	0.45***	-0.14*	0.02	0.46***	0.03	0.18**	0.07	0.10	0.03	0.24***	-0.02	0.13	0.00	0.15*	0.02	0.21**	0.09	0.18*	0.05	0.12	0.09	0.11	-0.05	0.25***	-0.13	0.49***	-0.25***	0.34***	-0.26***	0.51***	-0.22**	0.36***	-0.36***	-0.10	0.33***	0.30***
RFWSTC20_10							0.38***	-0.20**	0.21**	0.23***	-0.03	0.47***	0.27***	-0.09	0.43***	0.20**	-0.17*	0.27***	0.20**	-0.04	-0.19**	0.12	0.07	0.34***	0.37***	0.17**	0.20**	0.35***	0.45***	0.15*	0.29***	0.15*	0.21**	0.22**	0.33***	0.15*	0.07	0.09	0.04	0.12	-0.15*	0.20**	-0.15*	0.00	-0.14*	-0.02	-0.05	-0.09	-0.04
RFWSTC20_20								-0.06	0.25***	0.66***	0.10	0.46***	0.77***	0.02	0.36***	0.75***	-0.05	0.48***	0.37***	0.32***	0.23***	0.38***	0.42***	0.55***	0.53***	0.57***	0.39***	0.62***	0.63***	0.62***	0.61***	0.72***	0.98***	0.75***	0.96***	0.25***	0.31***	0.06	0.05	0.24***	0.13*	0.21**	0.02	0.13	0.17*	-0.06	0.08	0.08	0.02
RFWSTC2024									-0.14*	-0.05	0.11	-0.06	-0.03	0.22**	-0.16*	-0.01	0.35***	-0.08	0.09	0.08	0.21**	0.01	0.21**	-0.12	0.01	0.01	0.15*	-0.04	0.10	-0.00	0.06	0.02	0.16*	-0.00	0.04	-0.17*	0.03	-0.06	0.29***	-0.30***	0.22**	-0.61***	0.51***	-0.13	0.20**	-0.15*	-0.18*	0.25***	0.30***
SLSTC20_10										0.42***	0.23***	0.65***	0.40***	0.19**	0.67***	0.40***	0.09	-0.04	-0.21**	-0.20**	-0.07	-0.15*	-0.22***	0.57***	0.05	0.24***	-0.04	0.29***	-0.00	0.46***	0.16*	0.42***	0.28***	0.42***	0.30***	-0.02	0.22***	-0.12	-0.18**	0.08	0.17*	0.13	-0.11	-0.03	0.21**	0.02	-0.05	0.11	0.12
SLSTC20_20											0.21**	0.50***	0.84***	0.18**	0.47***	0.84***	0.08	0.43***	0.09	0.18**	0.07	0.32***	0.16*	0.65***	0.22***	0.50***	0.14*	0.59***	0.31***	0.99***	0.40***	0.83***	0.52***	0.83***	0.65***	0.15*	0.35***	-0.06	-0.06	0.12	0.20**	0.07	-0.07	0.04	0.27***	-0.06	0.07	0.17*	0.09
SLSTC2024												0.21**	0.15*	0.60***	0.14*	0.16*	0.71***	0.06	-0.15*	0.07	0.03	0.03	-0.09	0.20**	-0.09	0.17*	0.01	0.14*	-0.04	0.24***	0.08	0.17*	0.13	0.17*	0.13	-0.50***	0.69***	-0.19**	0.20**	-0.37***	0.55***	-0.16*	0.23***	-0.22**	0.51***	-0.10	-0.21**	0.24***	0.32***
SDWSTC20_10													0.55***	0.18**	0.77***	0.52***	0.07	0.16*	-0.05	0.05	0.06	0.06	0.06	0.53***	0.15*	0.49***	0.20**	0.62***	0.30***	0.49***	0.21**	0.53***	0.42***	0.55***	0.48***	0.10	0.27***	0.02	-0.05	0.13	0.17*	0.13	-0.08	0.05	0.22***	0.02	-0.10	0.10	0.13
SDWSTC20_20														0.15*	0.49***	0.95***	0.03	0.36***	0.09	0.13*	0.04	0.29***	0.17**	0.58***	0.24***	0.48***	0.13*	0.62***	0.34***	0.83***	0.32***	0.94***	0.63***	1.00***	0.78***	0.21**	0.34***	-0.05	-0.09	0.18**	0.20**	0.10	-0.07	0.08	0.28***	-0.06	0.09	0.16*	0.07
SDWSTC24_10															0.13*	0.15*	0.82***	-0.07	-0.19**	-0.01	-0.03	0.05	-0.11	0.07	-0.17*	0.06	-0.05	0.14*	-0.07	0.21**	-0.00	0.19**	0.07	0.20**	0.08	-0.22***	0.48***	-0.04	0.13	-0.33***	0.70***	-0.17**	0.31***	-0.48***	0.75***	-0.07	-0.14*	0.29***	0.32***
SFWSTC20_10																0.44***	0.00	0.14*	-0.19**	-0.22***	-0.08	0.05	-0.14*	0.51***	0.01	0.35***	0.01	0.49***	0.11	0.44***	0.09	0.43***	0.33***	0.48***	0.35***	0.10	0.21**	-0.07	-0.20**	0.19**	0.15*	0.20**	-0.15*	0.05	0.18**	0.14*	-0.06	0.06	0.07
SFWSTC20_20																	0.04	0.32***	0.05	0.21**	0.08	0.29***	0.16*	0.55***	0.19**	0.54***	0.15*	0.60***	0.30***	0.83***	0.29***	1.00***	0.64***	0.94***	0.74***	0.13	0.28***	-0.06	-0.11	0.13	0.19**	0.05	-0.08	0.08	0.28***	-0.06	0.10	0.17*	0.07
SFWSTC24_10																		-0.04	-0.17*	0.10	0.04	0.06	-0.05	0.03	-0.18**	0.08	-0.00	0.07	-0.09	0.12	-0.02	0.09	0.03	0.07	-0.01	-0.43***	0.46***	-0.17*	0.12	-0.58***	0.67***	-0.38***	0.39***	-0.41***	0.63***	-0.13	-0.14*	0.27***	0.32***
SL20																			0.41***	0.49***	0.30***	0.65***	0.41***	0.75***	0.44***	0.54***	0.33***	0.59***	0.48***	0.38***	0.52***	0.28***	0.41***	0.32***	0.45***	0.11	0.18**	-0.12	-0.00	0.07	0.00	0.08	-0.06	0.03	-0.04	-0.11	-0.02	-0.06	-0.03
RL20																				0.36***	0.46***	0.20**	0.69***	0.20**	0.89***	0.22***	0.51***	0.13*	0.66***	0.01	0.63***	-0.01	0.34***	0.03	0.37***	0.25***	0.05	0.26***	0.41***	0.14*	-0.09	0.20**	0.24***	0.08	-0.13	-0.14*	0.15*	-0.06	-0.12
SFW20																					0.69***	0.69***	0.62***	0.24***	0.33***	0.75***	0.64***	0.52***	0.53***	0.09	0.28***	0.15*	0.26***	0.06	0.21**	0.00	0.12	-0.04	0.07	-0.03	0.12	-0.06	0.14*	0.12	0.11	-0.07	0.05	0.08	0.04
RFW20																						0.37***	0.69***	0.18**	0.40***	0.58***	0.83***	0.31***	0.56***	0.03	0.26***	0.05	0.46***	-0.00	0.25***	0.10	0.15*	0.03	0.20**	0.08	0.15*	0.01	0.31***	0.17*	0.13	-0.04	0.04	0.12	0.06
SDW20																							0.52***	0.44***	0.22***	0.67***	0.37***	0.76***	0.52***	0.24***	0.30***	0.23***	0.33***	0.23***	0.32***	0.05	0.10	-0.14*	-0.09	0.07	0.12	-0.01	0.05	0.03	0.10	0.07	-0.07	0.05	0.08
RDW20																								0.20**	0.61***	0.49***	0.72***	0.41***	0.82***	0.09	0.49***	0.11	0.45***	0.13	0.43***	0.18**	0.07	0.11	0.32***	0.09	0.05	0.08	0.36***	0.13	0.03	-0.14*	0.11	0.08	0.01
SLPEG20_10																									0.40***	0.61***	0.23***	0.69***	0.40***	0.63***	0.51***	0.52***	0.53***	0.55***	0.57***	0.08	0.29***	-0.16*	-0.11	0.12	0.12	0.13	-0.07	0.03	0.11	-0.10	-0.06	0.03	0.07
RLPEG20_10																										0.33***	0.51***	0.27***	0.75***	0.16*	0.74***	0.14*	0.46***	0.19**	0.53***	0.28***	0.14*	0.23***	0.36***	0.18**	-0.05	0.25***	0.20**	0.10	-0.09	-0.15*	0.12	-0.01	-0.07
SFWPEG20_10																											0.60***	0.84***	0.59***	0.43***	0.38***	0.51***	0.59***	0.43***	0.51***	0.05	0.25***	-0.09	-0.04	0.08	0.21**	0.03	0.08	0.15*	0.20**	-0.03	-0.00	0.12	0.09
RFWPEG20_10																												0.41***	0.75***	0.07	0.36***	0.10	0.53***	0.08	0.39***	0.16*	0.16*	0.05	0.22***	0.08	0.09	0.05	0.25***	0.12	0.07	-0.08	0.06	0.09	0.03
SDWPEG20_10																													0.59***	0.53***	0.37***	0.57***	0.58***	0.59***	0.61***	0.12	0.25***	-0.08	-0.11	0.14*	0.20**	0.07	-0.01	0.06	0.22**	0.05	-0.07	0.11	0.13
RDWPEG20_10																														0.22**	0.62***	0.25***	0.61***	0.29***	0.65***	0.27***	0.19**	0.13	0.31***	0.16*	0.06	0.18**	0.29***	0.10	0.04	-0.14*	0.07	0.08	0.02
SLPEG20_20																															0.39***	0.83***	0.52***	0.83***	0.65***	0.10	0.34***	-0.12	-0.05	0.09	0.24***	0.02	-0.03	0.05	0.31***	-0.06	0.07	0.17*	0.09
RLPEG20_20																																0.28***	0.53***	0.31***	0.62***	0.15*	0.22**	0.15*	0.34***	0.09	0.10	0.14*	0.22**	0.05	0.07	-0.15*	0.06	0.05	0.00
SFWPEG20_20																																	0.64***	0.95***	0.74***	0.09	0.27***	-0.07	-0.12	0.10	0.23***	0.01	-0.05	0.08	0.32***	-0.08	0.11	0.17*	0.07
RFWPEG20_20																																		0.63***	0.88***	0.14*	0.27***	0.01	0.14*	0.14*	0.19**	0.05	0.15*	0.13	0.21**	-0.03	-0.02	0.10	0.08
SDWPEG20_20																																			0.78***	0.17*	0.33***	-0.07	-0.10	0.15*	0.25***	0.06	-0.04	0.09	0.33***	-0.08	0.10	0.15*	0.06
RDWPEG20_20																																				0.20**	0.31***	0.07	0.12	0.17*	0.18**	0.13	0.08	0.11	0.22**	-0.10	0.06	0.07	0.02
SL24																																					0.22**	0.32***	0.04	0.74***	0.09	0.36***	-0.04	0.50***	0.12	0.15*	0.25***	-0.02	-0.19**
SLPEG24_10																																						0.05	0.27***	0.14*	0.73***	0.08	0.25***	0.17**	0.71***	-0.01	0.08	0.25***	0.14*
RL24																																							0.24***	0.24***	0.01	0.22**	0.08	0.11	0.04	0.02	0.15*	-0.04	-0.11
RLPEG24_10																																								-0.05	0.15*	-0.01	0.48***	0.00	0.14*	-0.06	0.02	0.18**	0.12
SFW24																																									0.06	0.56***	-0.06	0.71***	0.10	0.25***	0.12	-0.03	-0.13
SFWPEG24_10																																										0.01	0.52***	0.11	0.93***	0.02	0.03	0.34***	0.24***
RFW24																																											-0.01	0.27***	-0.02	0.13*	0.17*	-0.06	-0.15*
RFWPEG24_10																																												0.01	0.42***	-0.12	-0.07	0.35***	0.31***
SDW24																																													0.13*	0.23***	0.17*	0.04	-0.10
SDWPEG24_10																																														0.07	0.03	0.38***	0.27***
RDW24																																															0.02	0.06	0.02
GRCK24																																																-0.07	-0.62***
GRPEG24_10																																																	0.80***
GRSTC24_10
