# Supplementary material for: Association mapping and candidate gene identification for drought tolerance in sorghum
Source: Front Plant Sci. 2025 Jul 25;16:1629615. doi: 10.3389/fpls.2025.1629615 (PMC12331711; doi:10.3389/fpls.2025.1629615)
Supplement: Supplementary file 6 [file Table5.xlsx]

## Sheet: Table S5
Supplementary Table S5. STC (stress tolerance coefficient) values of root length (RL) and dry weight (RDW) from the sorghum mini core panel.
(Only accessions with no missing data were included; ranking was based on the average of the three traits)
	RLSTC20-10	RLSTC20-20	RLSTC24_10	Country of origin	Agronomic Race				RDWSTC20-10	RDWSTC20-20	RDWSTC24_10
IS27786	0.938835	2.55775	0.675371	Morocco	Durra-bicolor			IS28747	1.41471	2.71429	0.259976
IS27557	0.946697	2.30455	0.86914	Burkina Faso	Guinea			IS30231	1.38717	1.18219	1.75755
IS28747	1.02685	2.33333	0.599097	Yemen	Durra-caudatum			IS28389	1.43657	1.34369	1.41205
IS30231	1.00995	1.96037	0.88108	Zimbabwe	Kafirr			IS30838	1.66857	1.2029	1.29249
IS30450	1.76444	1.04778	0.982785	China	Caudatum-bicolor			IS30450	2.47864	0.981366	0.65557
IS29314	1.37254	1.33759	1.0189	Swaziland	Durra-caudatum			IS28451	1.45107	1.9234	0.695692
IS15170	0.86172	1.96776	0.875123	Cameroon	Caudatum			IS28313	1.73222	1.43064	0.873156
IS30533	1.22084	1.2868	1.08751	Korea	Caudatum-bicolor			IS30536	1.92992	1.56729	0.526171
IS29239	0.863032	2.12293	0.554481	Swaziland	Kafirr			IS29565	1.28464	1.45756	1.20296
IS29568	0.704229	1.91174	0.864882	Lesotho	Kafirr-caudatum			IS13971	1.16581	1.70186	1.07471
IS29582	0.894929	1.91287	0.665917	Lesotho	Kafirr			IS28614	1.34627	1.66874	0.904443
IS602	0.854251	1.45563	1.13149	USA	Bicolor			IS27786	1.10513	1.95031	0.767932
IS31557	1.2286	1.45458	0.746663	Burundi	Caudatum			IS28449	1.19517	1.53623	0.906009
IS13971	0.930345	1.78448	0.714259	South Africa	Caudatum			IS30508	1.04545	1.12008	1.452
IS30536	1.36313	1.49197	0.573415	Korea	Caudatum-bicolor			IS30533	1.3536	1.147	1.07634
IS28313	0.962032	1.68421	0.680927	Yemen	Durra-caudatum			IS27557	1.33505	1.42443	0.759725
IS23644	0.693757	1.48779	1.13004	Gambia	Guinea			IS20298	1.27457	1.5383	0.609458
IS473	1.43225	0.584712	1.28118	USA	Guinea-kafir			IS20740	1.90657	0.52381	0.955331
IS23992	0.768145	0.790917	1.63107	Yemen	Caudatum			IS23992	1.39403	0.761905	1.18717
IS21645	0.984575	1.47872	0.719955	Malawi	Guinea			IS30507	1.06727	1.11387	1.13929
IS14779	0.943009	1.87791	0.35415	Cameroon	Caudatum			IS30417	1.16404	1.45963	0.631471
IS23579	0.743678	1.24417	1.1869	Ethiopia	Guinea-caudatum			IS30451	1.40997	1.25259	0.591994
IS27912	0.646508	1.78251	0.685714	South Africa	Kafir-caudatum			IS22616	1.30969	0.0455487	1.8278
IS29627	0.852543	1.72307	0.535001	South Africa	Durra-caudatum			IS30400	1.43798	1.24224	0.5
IS20679	1.43303	1.16885	0.503454	USA	Guinea-caudatum			IS15170	1.19785	0.929607	1.02896
IS2205	1.07335	1.17447	0.835435					IS29100	1.36516	1.25466	0.521792
IS30443	1.56203	0.710215	0.788671	China	Caudatum-bicolor			IS26222	1.43411	0.689441	1.01263
IS29358	0.827948	1.22837	0.993034	Lesotho	Kafirr			IS30572	1.40088	0.89441	0.83264
IS16151	0.778751	1.08882	1.17585	Cameroon	Caudatum-bicolor			IS30383	1.5	1.00621	0.541932
IS15931	1.33833	1.14488	0.520321	Cameroon	Guinea			IS21083	1.85778	0.312629	0.811072
IS24463	0.753651	1.41686	0.811594	South Africa	Kafir			IS25089	1.3066	0.763975	0.826412
IS27697	0.784367	1.42005	0.770903	SierraLeone	Guinea			IS22720	1.36582	0.231884	1.26092
IS28451	0.86827	1.49817	0.603188	Yemen	Guinea-caudatum			IS31557	1.29118	0.778468	0.771657
IS30838	1.05818	0.953507	0.948874	Cameroon	Guinea			IS29326	1.31415	0.865424	0.652017
IS28449	0.937897	1.61105	0.394406	Yemen	Guinea-caudatum			IS5295	1.0719	0.151139	1.53117
IS2413	1.74115	0.405545	0.791038	Iran	Bicolor			IS29519	1.21542	0.768116	0.717579
IS29733	0.832557	1.33115	0.763421	Zimbabwe	Guinea-durra			IS24463	1.21064	0.521739	0.958488
IS608	0.894593	1.06265	0.956268	USA	Bicolor			IS23579	1.08133	0.701863	0.897898
IS29565	0.69013	1.26885	0.94442	Lesotho	Guinea-caudatum			IS29950	1.20639	0.616977	0.835443
IS20625	0.987723	1.10638	0.771028	USA	Durra-caudatum			IS29689	0.834186	0.797101	1.02618
IS28614	0.751587	1.2386	0.871733	Yemen	Durra-caudatum			IS24939	1.29709	0.910973	0.443026
IS17941	0.63336	1.11229	1.09287	India	Caudatum			IS30443	1.49432	0.573499	0.570261
IS28389	0.841643	1.48779	0.478749	Yemen	Durra-caudatum			IS23521	1.39871	0.351967	0.882189
IS15466	0.92868	1.37116	0.49701	Cameroon	Caudatum			IS7987	0.744006	1	0.885478
IS1233	1.00543	1.17801	0.612312	China	Bicolor			IS29314	1.53731	0.256729	0.831701
IS14090	0.833952	1.4279	0.515687	Argentina	Caudatum			IS608	0.97103	0.302277	1.3404
IS29269	0.747043	1.25296	0.753033	Swaziland	Guinea-caudatum			IS29606	1.28013	0.31677	1.01509
IS2382	0.795491	0.843972	1.11071	South Africa	Caudatum			IS19859	1.26736	0.747412	0.595776
IS1219	1.03147	1.34347	0.37045	China	Guinea-bicolor			IS23590	1.13043	0.869565	0.608044
IS28141	1.03869	0.921671	0.781777	Yemen	Durra-caudatum			IS21645	1.1947	0.15528	1.24486
IS7131	0.973916	0.401216	1.35151	Uganda	Durra-caudatum			IS7305	0.712871	0.726708	1.15392
IS26737	0.486615	1.74468	0.481207	South Africa	Kafir			IS30466	1.3855	0.995859	0.211043
IS20740	1.18433	0.784082	0.741053	USA	Bicolor			IS30562	1.29941	1.0352	0.255633
IS25089	0.745867	1.1459	0.800029	Ghana	Guinea			IS2382	1.50519	0.428571	0.653273
IS29326	0.843786	1.19866	0.616551	Swaziland	Caudatum-bicolor			IS24175	0.963119	0.616977	0.998
IS19262	1.20887	0.688731	0.743157	Sudan	Guinea-caudatum			IS23514	1.26268	0.360248	0.93876
IS23521	0.730256	1.19078	0.712526	Ethiopia	Guinea-caudatum			IS20743	1.79651	0.0331263	0.708627
IS26484	0.822447	0.888889	0.921645	Benin	Guinea			IS20679	1.33612	0.681159	0.518128
IS20727	0.978746	0.821884	0.783135	USA	Bicolor			IS29568	1.15015	0.42029	0.927663
IS23590	0.906268	1.04492	0.621219	Ethiopia	Guinea-caudatum			IS26484	1.2279	0.47205	0.766667
IS30383	1.16138	1.02734	0.383182	China	Caudatum-bicolor			IS29733	1.15191	0.583851	0.714799
IS29241	0.808158	1.07016	0.68651	Swaziland	Kafirr-caudatum			IS29627	1.27911	0.322981	0.837297
IS14290	0.688925	1.09693	0.77851	Botswana	Kafirrr-durra			IS24348	1.19113	0.57971	0.663562
IS29950	0.7272	0.988325	0.746707	Zimbabwe	Guinea-caudatum			IS8348	0.807623	0.362319	1.25426
IS2389	0.985309	0.607092	0.866247	South Africa	Kafir			IS29582	1.38064	0.447205	0.594838
IS29689	0.53152	1.16468	0.758285	Zimbabwe	Kafirr			IS28141	1.42247	0.89234	0.107143
IS22799	1.06246	0.847912	0.541449	Somalia	Durra			IS20713	1.03655	0.134576	1.25028
IS30507	0.884722	0.910228	0.652566	Korea	Caudatum-bicolor			IS18758	0.881316	0.186335	1.34652
IS30508	0.637327	0.651549	1.14216	Korea	Caudatum-bicolor			IS12883	1.05789	0.0910973	1.2325
IS24939	0.978193	0.764539	0.677694	Zambia	Bicolor			IS27912	1.03308	0.273292	1.04675
IS19389	1.05556	0.539007	0.803571	Bangladesh	Caudatum			IS25910	1.37628	0.78882	0.180447
IS20713	0.471466	0.77305	1.14763	USA	Guinea-caudatum			IS19975	1.29097	0.238095	0.793855
IS19153	1.06363	0.779051	0.540839	Sudan	Guinea-caudatum			IS2426	1.3821	0.140787	0.761257
IS30451	1.0652	0.768944	0.54315	China	Caudatum-bicolor			IS19262	1.42167	0.134576	0.71678
IS29100	0.757178	1.00709	0.558222	Yemen	Durra-caudatum			IS2379	1.09922	0.0973085	1.06805
IS18758	0.804368	0.656265	0.85891					IS14779	1.01682	0.813665	0.420398
IS22616	0.811694	0.341214	1.16178	Myanmar	Bicolor			IS33023	1.58705	0.596273	0.059922
IS29606	0.77886	0.957785	0.567619	South Africa	Kafir			IS4951	1.15261	0.0393375	1.04272
IS20632	0.72007	0.688416	0.886743	USA	Caudatum			IS602	0.904459	0.718427	0.60695
IS21512	0.867134	0.851064	0.57408	Malawi	Guinea			IS29654	1.04353	0.763975	0.422269
IS603	0.907597	0.817967	0.549585	USA	Bicolor			IS473	1.49275	0.0745342	0.64916
IS31043	1.35138	0.404255	0.50756	Uganda	Caudatum			IS1233	0.819277	0.542443	0.851819
IS8916	0.984164	0.446352	0.814882	Uganda	Guinea-caudatum			IS2389	1.1942	0.20911	0.804379
IS20298	0.748484	1.03073	0.465921	Niger	Caudatum-bicolor			IS30079	1.09304	0.418219	0.685471
IS29392	0.703423	1.08983	0.44878	Lesotho	Kafirr			IS9745	0.673594	0.571429	0.94473
IS29091	0.850777	0.726781	0.644641	Yemen	Durra-caudatum			IS19153	1.18439	0.490683	0.493593
IS2379	0.942198	0.519149	0.752595	South Africa	Caudatum			IS23644	0.919563	0.608696	0.639258
IS30417	0.922713	0.955166	0.333999	China	Caudatum-bicolor			IS10757	0.931452	0.277433	0.958274
IS30562	1.03516	0.875075	0.298613	Korea	Bicolor			IS20956	0.780405	0.0745342	1.27647
IS15945	0.921106	0.479433	0.806155	Cameroon	Guinea-caudatum			IS29772	1.06871	0.15528	0.904684
IS24175	0.561054	0.852752	0.791811	Tanzania	Guinea			IS24462	1.09463	0.343685	0.683246
IS30079	0.788295	0.851064	0.565526	Zimbabwe	Durra-caudatum			IS9108	0.57839	0.565217	0.965504
IS27034	0.191563	1.51678	0.495734	Sudan	Durra			IS7679	0.9447	0.443064	0.701957
IS26025	0.679504	0.820922	0.693729	Mali	Guinea			IS29392	0.913186	0.254658	0.910645
IS23514	0.50928	0.70922	0.957347	Ethiopia	Caudatum			IS24139	1.19512	0.457557	0.420118
IS33844	1.00779	0.600473	0.536426					IS19389	1.38071	0.0434783	0.64165
IS23684	0.947372	0.794326	0.40163	Mozambique	Guinea			IS20625	1.07214	0.256729	0.715833
IS31651	0.470779	0.573455	1.09231	Zaire	Caudatum			IS3158	1.31731	0.132505	0.593814
IS24462	0.800734	0.774941	0.559075	South Africa	Caudatum-bicolor			IS29241	0.895169	0.594203	0.549677
IS7987	0.572858	0.247854	1.31025	Nigeria	Guinea			IS31043	1.49567	0.124224	0.416406
IS19975	0.756273	0.674547	0.698736	Senegal	Guinea			IS2205	1.53488	0.0372671	0.460272
IS29519	0.694882	0.834853	0.59643	Lesotho	Kafirr-caudatum			IS14090	0.940949	0.192547	0.87139
IS22720	0.768332	0.745694	0.604857	Somalia	Durra			IS10302	0.946387	0.552795	0.482143
IS30572	0.798408	0.704295	0.614046	Cameroon	Guinea-caudatum			IS20816	1.11038	0.142857	0.711921
IS9108	0.60851	0.397163	1.10592	Kenya	Caudatum			IS25732	0.639719	0.697723	0.627636
IS23586	0.656649	0.652482	0.796809	Ethiopia	Guinea-caudatum			IS22799	1.07622	0.469979	0.41867
IS26222	0.783246	0.573377	0.737962	Togo	Guinea-caudatum			IS30092	0.916303	0.333333	0.712681
IS4372	1.19507	0.141844	0.735138	India	Guinea-durra			IS10969	0.850331	0.52381	0.574371
IS25910	0.627779	0.835799	0.576325	Mali	Guinea			IS6354	0.688608	0.196687	1.04554
IS22986	0.844554	0.404327	0.782501	Sudan	Caudatum			IS16528	1.17808	0.302277	0.441523
IS20816	0.773226	0.673759	0.583475	USA	Bicolor			IS7310	0.549834	0.486542	0.884831
IS13782	0.716623	0.308004	0.977809	South Africa	Kafir-durra			IS13782	0.89006	0.194617	0.811962
IS29654	0.782061	0.789847	0.39512	China	Kafirr-bicolor			IS16151	0.815789	0.202899	0.822793
IS24139	0.721417	0.747439	0.458067	Tanzania	Guinea			IS20727	0.980695	0.281573	0.565872
IS13294	0.847636	0.267376	0.79	Venezuela	Caudatum-bicolor			IS8777	0.75443	0.302277	0.768514
IS6421	1.01011	0.388968	0.490809	India	Durra			IS6421	0.551574	0.289855	0.950203
IS11473	0.782958	0.387707	0.68656	Ethiopia	Caudatum			IS20632	0.822514	0.0745342	0.878774
IS12697	0.706374	0.298503	0.843305	Australia	Bicolor			IS2397	0.822807	0.068323	0.884174
IS16528	0.851802	0.539683	0.45586	Cameroon	Guinea			IS7250	0.666667	0.498965	0.606369
IS7679	0.944099	0.200218	0.700582	Nigeria	Guinea			IS22986	0.797753	0.409938	0.556853
IS6354	0.675203	0.236407	0.916151	India	Durra			IS9113	0.550228	0.552795	0.649059
IS29187	0.707015	0.747045	0.364095	Swaziland	Guinea-caudatum			IS14290	0.738968	0.252588	0.751019
IS29233	0.640252	0.241135	0.925178	Swaziland	Kafirr			IS31714	0.886076	0.0186335	0.835586
IS2426	0.836331	0.29472	0.631559	Afghanistan	Caudatum-bicolor			IS23586	0.852641	0.115942	0.745582
IS12945	1.04252	0.187897	0.52666	Nicaragua	Kafirr			IS29239	0.801105	0.192547	0.716327
IS7310	0.69697	0.286998	0.764851	Nigeria	Guinea			IS7131	0.550098	0.306418	0.849422
IS24953	0.848992	0.425532	0.462957	Zambia	Guinea-caudatum			IS31651	0.458115	0.0248447	1.22154
IS20956	0.508027	0.666261	0.546521	Indonesia	Durra-caudatum			IS27697	0.988593	0.252588	0.435939
IS2397	0.69213	0.156028	0.867318	South Africa	Kafir			IS23684	0.954208	0.149068	0.568883
IS25249	0.773683	0.661939	0.272727	Ethiopia	Durra-bicolor			IS4372	0.695238	0.0496894	0.917952
IS17980	0.870837	0.364066	0.438838	India	Durra			IS7957	0.704802	0.339545	0.614394
IS8348	0.655789	0.268085	0.724927	Pakistan	Durra			IS29914	0.914367	0.385093	0.345806
IS2902	1.07111	0.295035	0.279326	Nigeria	Caudatum-bicolor			IS9177	0.621339	0.136646	0.879181
IS10302	0.793315	0.355015	0.4906	Thailand	Caudatum			IS15466	0.76992	0.3706	0.483206
IS10757	0.690564	0.311832	0.634601	Chad	Caudatum			IS12706	0.878822	0.0910973	0.64271
IS25732	0.708574	0.507857	0.411789	Mali	Durra			IS21512	0.832109	0.120083	0.655582
IS12706	0.736457	0.297872	0.591368	USA	Caudatum-bicolor			IS33844	1.45337	0.101449	0.0458035
IS6351	0.719596	0.247214	0.633008	India	Durra			IS4360	0.95	0.136646	0.505909
IS7305	0.447964	0.42034	0.731196	Nigeria	Caudatum			IS1219	0.643341	0.519669	0.429002
IS9177	0.57743	0.237983	0.778536	Kenya	Caudatum			IS15945	0.698697	0.163561	0.708743
IS12883	0.739546	0.167061	0.685725	India	Durra			IS12697	0.808782	0.236025	0.434986
IS29914	0.630085	0.607092	0.346474	Zimbabwe	Caudatum			IS17980	0.92915	0.0600414	0.489446
IS31706	0.658387	0.484634	0.424148	Yemen	Durra			IS31706	0.698324	0.0517598	0.721417
IS9745	0.669444	0.416013	0.469632	Sudan	Caudatum			IS27034	0.359792	0.552795	0.556899
IS30466	0.8595	0.576334	0.102948	China	Caudatum-bicolor			IS25249	1.28022	0.0600414	0.126028
IS7250	0.588596	0.272543	0.666029	Nigeria	Guinea			IS2902	0.932817	0.0641822	0.444788
IS29772	0.681297	0.506586	0.337963	Zimbabwe	Guinea-caudatum			IS603	0.95	0.15735	0.31303
IS29335	0.606193	0.340426	0.578135	Swaziland	Caudatum			IS5919	0.751269	0.0931677	0.551205
IS12735	0.864955	0.202634	0.45577	Saudi Arabia	Caudatum-bicolor			IS6351	0.776316	0.0745342	0.544179
IS8777	0.570727	0.342885	0.563624	Uganda	Caudatum-bicolor			IS17941	0.578073	0.190476	0.605925
IS5919	0.699366	0.260047	0.517133	India	Durra			IS29335	0.736842	0.0227743	0.60906
IS5295	0.605652	0.169107	0.693041	India	Guinea			IS32349	0.797101	0.0869565	0.461293
IS4951	0.626048	0.283688	0.530663	India	Guinea			IS29187	1.10345	0.153209	0.057195
IS7957	0.870707	0.215468	0.326068	Nigeria	Guinea-bicolor			IS12735	0.856419	0.0973085	0.283516
IS8012	0.516072	0.208161	0.679275	Japan	Bicolor			IS11473	0.68535	0.115942	0.434118
IS1212	0.719956	0.283215	0.372408	China	Kafirr-bicolor			IS1212	0.577428	0.0910973	0.517707
IS11619	0.729358	0.164539	0.337385	Ethiopia	Durra-bicolor			IS12945	0.77709	0.10559	0.29061
IS10969	0.530377	0.262074	0.363469	USA	Guinea-caudatum			IS29233	0.646214	0.0227743	0.456336
IS32439	0.609553	0.100709	0.374491	India	Guinea			IS11619	0.870588	0.0227743	0.221224
IS12804	0.387809	0.131206	0.544484	Turkey	Bicolor			IS26737	0.519194	0.115942	0.452087
IS31714	0.456204	0.0879433	0.479085	Yemen	Durra-caudatum			IS13294	0.831435	0.126294	0.107235
IS32349	0.577268	0.120567	0.312729	India	Guinea			IS12804	0.372277	0.0766046	0.587313
IS4360	0.453721	0.138298	0.404459	India	Durra			IS32439	0.798635	0.0372671	0.0332117
