# Supplementary material for: Association mapping and candidate gene identification for drought tolerance in sorghum
Source: Front Plant Sci. 2025 Jul 25;16:1629615. doi: 10.3389/fpls.2025.1629615 (PMC12331711; doi:10.3389/fpls.2025.1629615)
Supplement: Supplementary file 7 [file Table6.xlsx]

## Sheet: Sheet1
Supplementary Table S6. Expression of selected candidate genes.
Tissue/Organ/Growth Stage	Sobic.001G323600	Sobic.006G096000	Sobic.006G096100	Sobic.006G096200	Sobic.004G087300	Sobic.006G011700
growing internode upper.floral initiation	0	0.009	0.016	0.024	0	0
growing internode.floral initiation	0	0	0.017	0.021	0.059	0
internode mature.floral initiation	0	0.036	0.011	0.037	0	0
leaf blade.juvenile	0	0.019	0.021	0.034	0.033	0
leaf flag 1 internode.anthesis	0	0.011	0	0.014	0.009	0.276
leaf flag 1 internode.grain maturity	0.007	0.025	0.022	0.155	0.05	0.02
leaf lower growing.anthesis	0	0	0.016	0.204	0.109	0
leaf lower growing.floral initiation	0	0	0	0.033	0.034	0
leaf lower growing.grain maturity	0	0.066	0	1.287	0.231	0
leaf lower whorl.vegetative	0	0	0	0.012	0.023	0
leaf lower.juvenile	0	0.022	0	0	0.013	0.413
leaf middle whorl.vegetative	0	0	0	0.02	0	0.036
leaf sheath growing.anthesis	0	0.039	0	1.431	0.329	0.399
leaf sheath growing.floral initiation	0	0	0	0.169	0	0.233
leaf sheath growing.grain maturity	0	0.012	0	4.403	0.145	0
leaf upper growing.anthesis	0	0.083	0	0.267	0.042	0
leaf upper growing.floral initiation	0	0.02	0	0.106	0.056	0
leaf upper whorl.vegetative	0	0	0	0.009	0.009	0
leaf upper.juvenile	0	0	0	0	0.008	0
panicle lower.anthesis	0	0	0.047	0.246	0	0
panicle upper.anthesis	0.007	0	0.019	0.156	0.033	0
panicle.floral initiation	0	0.03	0.017	0	0	0.096
peduncle.floral initiation	0	0	0	0	0	0.188
root bottom.anthesis	0.018	2.456	0.6	10.897	0.046	0
root bottom.floral initiation	0.011	0.06	0.788	1.344	0.011	0
root bottom.grain maturity	0.021	2.464	0.836	12.239	0.079	0.016
root bottom.juvenile	0.239	2.9	7.466	8.019	0.599	0.022
root bottom.vegetative	0.154	1.393	4.845	5.283	0.16	0
root middle.floral initiation	1.201	66.133	0.136	86.085	0.474	0
root top.juvenile	1.107	5.412	5.276	21.61	0.625	0
root top.vegetative	0.195	14.991	3.265	17.651	0.302	0.021
root.ammonium	1.099	15.877	3.302	28.116	0.31	0
root.control fertilized	0.595	3.141	1.435	13.647	0.405	0
root.control water	1.219	19.497	2.635	44.235	0.663	0
root.nitrate	1.043	12.063	2.817	23.387	0.131	0
root.urea	1.515	16.891	3.816	23.323	0.332	0.025
seed dry.grain maturity	0	0.698	0	0.22	2.941	0
seed imbibed.grain maturity	0	1.183	0.568	0.061	0.236	0
shoot.ammonium	0	0.104	0	0	0.041	13.239
shoot.control fertilized	0	0.035	0	0.069	0	3.024
shoot.control water	0	0.072	0.027	0.262	0.026	63.806
shoot.nitrate	0	0.043	0	0	0.05	14.567
shoot.urea	0	0.022	0	0.011	0.026	48.685
stem 1cm.vegetative	0	0.03	0.033	0.024	0.011	0
stem 2mm.juvenile	0	0.009	0.159	0.012	0.01	3.278
stem mid internode.anthesis	0	0.007	0	0.02	0	0
stem mid internode.grain maturity	0	0.031	0	0.102	0.057	0
