# Supplementary material for: Association mapping and candidate gene identification for drought tolerance in sorghum
Source: Front Plant Sci. 2025 Jul 25;16:1629615. doi: 10.3389/fpls.2025.1629615 (PMC12331711; doi:10.3389/fpls.2025.1629615)
Supplement: Supplementary file 8 [file Table7.xlsx]

## Sheet: Table S7
Supplementary Table S7. Haplotype of the locus 6-2 and drought tolerance related traits in the sorghum mini core panel.
Taxa	46599990	46601417	46602135	46602654	46602806	46602829	46603293	46613461	46613645	46615325	RL2020_1	RL2020_2	RL2024	RDW2020_1	RDW2020_2	RDW2024	RFW2020_1	RFW2020_2	RFW2024	SL2020_1	SL2020_2	SL2024	SDW2020_1	SDW2020_2	SDW2024	SFW2020_1	SFW2020_2	SFW2024
Haplotype II
1212	T	A	T	T	G	C	A	T	T	C	0.719956	0.283215	0.372408	0.577428	0.0910973	0.517707	0.969274	0.207843	1.0752	0.59288	0.128311	0.4592	0.661456	0.133137	0.339126	0.707565	0.118737	0.323026
1233	T	A	T	T	G	C	A	T	T	C	1.00543	1.17801	0.612312	0.819277	0.542443	0.851819	1.29667	0.578431	0.725819	0.662574	0.206683	0.304069	0.687682	0.171737	0.301748	0.615626	0.117664	0.274786
16151	T	A	T	T	G	C	A	T	T	C	0.778751	1.08882	1.17585	0.815789	0.202899	0.822793	0.667327	0.245098	0.869862	0.454083	0.0939969	0.916981	0.492969	0.0353288	0.436596	0.344031	0.0254436	0.54029
20727	T	A	T	T	G	C	A	T	T	C	0.978746	0.821884	0.783135	0.980695	0.281573	0.565872	1.07323	0.298039	0.321359	0.757556	0.0772864	0.950441	0.632133	0.027805	0.436412	0.691253	0.025931	0.506249
27786	T	A	T	T	G	C	A	T	T	C	0.938835	2.55775	0.675371	1.10513	1.95031	0.767932	1.08354	2.01961	0.711402	0.830774	0.438619	0.87706	0.712294	0.438992	0.945957	0.555556	0.469195	0.857352
28449	T	A	T	T	G	C	A	T	T	C	0.937897	1.61105	0.394406	1.19517	1.53623	0.906009	1.19618	1.70588	1.10729	0.769162	0.336601	0.567202	0.839249	0.437684	0.614738	0.838368	0.326477	0.382445
28614	T	A	T	T	G	C	A	T	T	C	0.751587	1.2386	0.871733	1.34627	1.66874	0.904443	1.26016	1.71961	0.726018	0.704144	0.256868	0.727867	1.04122	0.379784	0.575838	0.887199	0.288458	0.464106
28747	T	A	T	T	G	C	A	T	T	C	1.02685	2.33333	0.599097	1.41471	2.71429	0.259976	1.42947	3.3549	0.118975	0.729502	0.337889	0.437521	0.975021	0.670919	0.212099	0.755371	0.585299	0.176183
29100	T	A	T	T	G	C	A	T	T	C	0.757178	1.00709	0.558222	1.36516	1.25466	0.521792	1.45699	1.49412	0.66272	0.42672	0.157166	0.823289	0.662017	0.275106	0.7375	0.534263	0.288848	0.69324
29654	T	A	T	T	G	C	A	T	T	C	0.782061	0.789847	0.39512	1.04353	0.763975	0.422269	1.00627	0.962745	0.226215	0.707677	0.150902	0.730008	0.792282	0.223095	0.693425	0.689893	0.239423	0.614924
30383	T	A	T	T	G	C	A	T	T	C	1.16138	1.02734	0.383182	1.5	1.00621	0.541932	1.51607	1.11176	0.310879	1.04117	0.321997	0.872387	1.03006	0.41086	0.674403	0.921358	0.300936	0.578817
30400	T	A	T	T	G	C	A	T	T	C	1.30508	1.28085	0.388853	1.43798	1.24224	0.5	1.48162	1.30196	0.314768	0.788077	0.278449	0.827349	0.898049	0.365064	0.771412	0.72772	0.278807	0.661255
30417	T	A	T	T	G	C	A	T	T	C	0.922713	0.955166	0.333999	1.16404	1.45963	0.631471	1.16305	1.61961	0.402349	0.851335	0.412145	0.35787	0.883112	0.501799	0.442295	0.79322	0.459934	0.334423
30443	T	A	T	T	G	C	A	T	T	C	1.56203	0.710215	0.788671	1.49432	0.573499	0.570261	1.50854	0.623529	0.350133	0.98422	0.204124	0.890755	1.03619	0.201505	0.652293	0.972159	0.180932	0.44016
30450	T	A	T	T	G	C	A	T	T	C	1.76444	1.04778	0.982785	2.47864	0.981366	0.65557	1.20436	1.07059	0.605219	1.07715	0.410848	0.677914	0.961847	0.483808	0.836517	0.829195	0.466758	0.614032
30451	T	A	T	T	G	C	A	T	T	C	1.0652	0.768944	0.54315	1.40997	1.25259	0.591994	1.43563	1.29608	0.147291	0.920804	0.274015	0.416395	0.960332	0.370298	0.476486	1.00222	0.22285	0.249774
30466	T	A	T	T	G	C	A	T	T	C	0.8595	0.576334	0.102948	1.3855	0.995859	0.211043	1.49231	1.07255	0.062939	0.842162	0.332586	0.480693	1.0129	0.390252	0.464573	1.30511	0.309222	0.254305
30507	T	A	T	T	G	C	A	T	T	C	0.884722	0.910228	0.652566	1.06727	1.11387	1.13929	1.1418	1.23725	0.518263	0.797397	0.198519	0.547195	0.541635	0.270527	0.653039	0.943284	0.16124	0.505059
30508	T	A	T	T	G	C	A	T	T	C	0.637327	0.651549	1.14216	1.04545	1.12008	1.452	1.11707	1.23725	3.20081	0.658617	0.196532	0.544226	0.943764	0.303893	0.620467	0.986767	0.191265	0.583239
30533	T	A	T	T	G	C	A	T	T	C	1.22084	1.2868	1.08751	1.3536	1.147	1.07634	1.43455	1.38627	0.378344	0.701673	0.290204	0.79659	0.866741	0.384037	0.820745	0.862931	0.24498	0.639255
30536	T	A	T	T	G	C	A	T	T	C	1.36313	1.49197	0.573415	1.92992	1.56729	0.526171	2.01635	1.55098	0.233557	0.813853	0.392679	0.498947	0.999584	0.36441	0.38215	0.990549	0.271008	0.266737
	T	A	T	T	G	C	A	T	T	C	1.02017	1.12461	0.6389	1.28237	1.11742	0.687461	1.28335	1.24258	0.622353	0.767216	0.261734	0.65257	0.83955	0.325716	0.57561	0.807316	0.2654	0.474269
Haplotype II
602	G	G	C	C	C	T	G	C	C	C	0.854251	1.45563	1.13149	0.904459	0.718427	0.60695	1.03041	0.870588	0.633962	0.51559	0.181818	0.829027	0.546446	0.146549	0.491496	0.537338	0.108403	0.586961
603	G	G	C	C	C	T	G	C	C	Y	0.907597	0.817967	0.549585	0.95	0.15735	0.31303	1.51944	0.168627	0.286774	0.497818	0.111252	0.484111	0.442392	0.0320576	0.208883	0.410059	0.00892962	0.198382
608	G	G	C	C	C	T	G	C	C	T	0.894593	1.06265	0.956268	0.97103	0.302277	1.3404	0.803599	0.301961	0.922343	0.724747	0.153899	0.666615	0.770522	0.341511	0.714907	0.750552	0.0314876	0.621856
2205	G	G	C	C	C	T	G	C	C	T	1.07335	1.17447	0.835435	1.53488	0.0372671	0.460272	1.50384	0.0627451	0.622682	0.785155	0.0839161	0.719225	0.656091	0.0176644	0.989023	0.577551	0.0170599	0.776873
2382	G	G	C	C	C	T	G	C	C	T	0.795491	0.843972	1.11071	1.50519	0.428571	0.653273	1.52609	0.5	0.671577	0.713516	0.0450307	0.546759	0.968679	0.0242067	0.31474	0.730173	0.0185221	0.399091
2397	G	G	C	C	C	T	G	C	C	T	0.69213	0.156028	0.867318	0.822807	0.068323	0.884174	0.659808	0.143137	1.43586	0.537913	0.0504041	0.628476	0.607859	0.0150474	0.690692	0.44569	0.0116982	0.589766
2413	G	G	C	C	C	T	G	C	C	T	1.74115	0.405545	0.791038	1.53199	0.178054	0.595088	1.62617	0.231373	0.649591	0.829147	0.0670404	1.19188	0.887967	0.0291135	0.716245	0.972195	0.0298304	0.658577
2902	G	G	C	C	C	T	G	C	C	T	1.07111	0.295035	0.279326	0.932817	0.0641822	0.444788	0.656357	0.103922	0.619409	0.543762	0.0775588	0.848707	0.612017	0.033366	0.633227	0.789236	0.0374342	0.964096
4360	G	G	C	C	C	T	G	C	C	T	0.453721	0.138298	0.404459	0.95	0.136646	0.505909	1.01674	0.154902	0.569861	0.595602	0.0882072	0.636364	0.39565	0.0670592	0.769712	0.324421	0.0460129	0.507795
5295	G	G	C	C	C	T	G	C	C	T	0.605652	0.169107	0.693041	1.0719	0.151139	1.53117	1.20772	0.358824	1.49335	0.775821	0.199883	0.701625	0.97326	0.0870134	0.656687	0.971642	0.0845194	0.491778
5919	G	G	C	C	C	T	G	C	C	T	0.699366	0.260047	0.517133	0.751269	0.0931677	0.551205	0.549123	0.215686	1.36876	0.576687	0.153634	0.329104	0.542654	0.0467779	0.351569	0.386867	0.0700916	0.360605
6351	G	G	C	C	C	T	G	C	C	T	0.719596	0.247214	0.633008	0.776316	0.0745342	0.544179	0.598182	0.166667	0.621051	0.741975	0.168695	0.707824	0.871772	0.0873405	0.933318	0.733921	0.0888087	0.593836
6421	G	G	C	C	C	T	G	C	C	T	1.01011	0.388968	0.490809	0.551574	0.289855	0.950203	0.301185	0.439216	1.31992	0.443804	0.111182	0.659108	0.478201	0.0925744	0.539227	0.303672	0.0856892	0.685465
7131	G	G	C	C	C	T	G	C	C	T	0.973916	0.401216	1.35151	0.550098	0.306418	0.849422	0.415987	0.292157	1.18347	0.674841	0.213877	0.747743	0.609258	0.192673	0.812312	0.434528	0.165334	0.826262
7250	G	G	C	C	C	T	G	C	C	T	0.588596	0.272543	0.666029	0.666667	0.498965	0.606369	0.495023	0.384314	0.47393	0.578077	0.197246	0.875726	0.692847	0.14982	0.661241	0.579393	0.151784	0.547527
7310	G	G	C	C	C	T	G	C	C	T	0.69697	0.286998	0.764851	0.549834	0.486542	0.884831	0.335552	0.629412	0.888736	0.647032	0.211115	0.703297	0.680357	0.220805	0.540925	0.602699	0.244882	0.614367
7679	G	G	C	C	C	T	G	C	C	T	0.944099	0.200218	0.700582	0.9447	0.443064	0.701957	0.566945	0.427451	0.901445	0.734905	0.296225	0.852011	0.892041	0.271181	0.927455	0.831679	0.312244	0.870547
7957	G	G	C	C	C	T	G	C	C	T	0.870707	0.215468	0.326068	0.704802	0.339545	0.614394	0.582746	0.470588	0.986757	0.871218	0.278176	0.46634	0.889957	0.226693	0.616826	0.565263	0.283876	0.572669
8012	G	G	C	C	C	T	G	C	C	T	0.516072	0.208161	0.679275	0.393939	0.229814	0.539053	0.4	0.386275	1.00312	0.576704	0.245787	0.801724	0.563816	0.133137	0.411199	0.435691	0.135017	0.543275
8348	G	G	C	C	C	T	G	C	C	T	0.655789	0.268085	0.724927	0.807623	0.362319	1.25426	0.877193	0.433333	0.874324	0.67406	0.133185	1.06543	1.01586	0.193327	1.63949	0.737357	0.148469	1.02451
8777	G	G	C	C	C	T	G	C	C	T	0.570727	0.342885	0.563624	0.75443	0.302277	0.768514	0.723077	0.382353	0.481018	0.70822	0.226362	0.400483	0.916582	0.334969	0.432351	0.892322	0.322578	0.375571
8916	G	G	C	C	C	T	G	C	C	T	0.984164	0.446352	0.814882	0.740634	0.501035	0.668256	0.783784	0.511765	0.442967	0.644382	0.179435	1.11171	0.616808	0.126268	0.593563	0.631314	0.148567	0.703321
9108	G	G	C	C	C	T	G	C	C	T	0.60851	0.397163	1.10592	0.57839	0.565217	0.965504	0.625232	0.680392	0.599505	0.703573	0.253957	1.19868	0.833333	0.319594	0.771347	0.988228	0.324137	0.900751
9113	G	G	C	C	C	T	G	C	C	T	0.906566	0.295035	0.458749	0.550228	0.552795	0.649059	0.726681	0.52549	0.333097	0.685409	0.232041	0.832247	0.7972	0.34511	0.80829	0.644938	0.336713	0.577954
10757	G	G	C	C	C	T	G	C	C	T	0.690564	0.311832	0.634601	0.931452	0.277433	0.958274	0.66129	0.668627	1.18336	0.659282	0.21529	0.705991	0.830589	0.305201	0.697584	0.57601	0.403977	0.591051
10969	G	G	C	C	C	T	G	C	C	T	0.530377	0.262074	0.363469	0.850331	0.52381	0.574371	0.65673	0.607843	0.501435	0.600601	0.181334	0.551794	0.81343	0.225057	0.393587	0.600322	0.166504	0.367059
11473	G	G	C	C	C	T	G	C	C	T	0.782958	0.387707	0.68656	0.68535	0.115942	0.434118	0.746681	0.411765	0.314349	0.660593	0.0837042	0.218681	0.571341	0.0261694	0.149582	0.580445	0.0222266	0.140391
11619	G	G	C	C	C	T	G	C	C	T	0.729358	0.164539	0.337385	0.870588	0.0227743	0.221224	0.934579	0.15098	0.139442	0.452824	0.0781945	0.307521	0.587937	0.0170101	0.187246	0.650071	0.0157926	0.202248
12697	G	G	C	C	C	T	G	C	T	T	0.706374	0.298503	0.843305	0.808782	0.236025	0.434986	0.616365	0.270588	0.140201	0.681951	0.13096	0.843015	0.82232	0.0876676	0.368385	0.652598	0.0922207	0.333409
12706	G	G	C	C	C	T	G	C	C	T	0.736457	0.297872	0.591368	0.878822	0.0910973	0.64271	0.685621	0.156863	0.352445	0.544589	0.0317864	0.284918	0.651792	0.0101407	0.278017	0.544645	0.0147202	0.243714
12735	G	G	C	C	C	T	G	C	C	T	0.864955	0.202634	0.45577	0.856419	0.0973085	0.283516	0.526481	0.131373	0.151159	0.759758	0.0753792	0.692517	0.874233	0.0340203	0.342143	0.487539	0.0302203	0.423898
12804	G	G	C	C	C	T	G	C	C	T	0.387809	0.131206	0.544484	0.372277	0.0766046	0.587313	0.417969	0.117647	0.436042	0.430948	0.10267	0.837612	0.535028	0.0814524	0.556578	0.369028	0.0451355	0.599695
12883	G	G	C	C	C	T	G	C	C	T	0.739546	0.167061	0.685725	1.05789	0.0910973	1.2325	1.12832	0.152941	0.722176	0.656669	0.106661	0.66702	0.825948	0.10664	0.803509	0.701364	0.0713589	0.677255
13294	G	G	C	C	C	T	G	C	C	T	0.847636	0.267376	0.79	0.831435	0.126294	0.107235	0.727143	0.288235	0.612364	0.793096	0.072473	0.460161	0.55052	0.0336932	0.174217	0.511751	0.0342172	0.265594
13782	G	G	C	C	C	T	G	C	C	T	0.716623	0.308004	0.977809	0.89006	0.194617	0.811962	0.75394	0.266667	1.08307	0.71104	0.124421	0.224036	0.828532	0.0863592	0.272647	0.694032	0.0663872	0.277586
14090	G	G	C	C	C	T	G	C	C	T	0.833952	1.4279	0.515687	0.940949	0.192547	0.87139	0.485464	0.32549	1.39134	0.697918	0.0434414	0.462176	0.805782	0.0150474	0.491176	0.62621	0.00926107	0.571726
14290	G	G	C	C	C	T	G	C	C	T	0.688925	1.09693	0.77851	0.738968	0.252588	0.751019	0.930319	0.341176	1.38683	0.553632	0.0381437	0.757289	0.65736	0.0251881	0.396345	0.598203	0.0113082	0.479776
14779	G	G	C	C	C	T	G	C	C	T	0.943009	1.87791	0.35415	1.01682	0.813665	0.420398	0.389803	0.896078	0.638899	0.739119	0.125329	0.535554	0.74184	0.0791626	0.390498	0.614476	0.108306	0.391962
15170	G	G	C	C	C	T	G	C	C	T	0.86172	1.96776	0.875123	1.19785	0.929607	1.02896	0.442552	1.35686	0.97498	0.830991	0.243792	0.729428	0.880597	0.163232	0.532628	0.700456	0.196432	0.609845
15466	G	G	C	C	C	T	G	C	C	T	0.92868	1.37116	0.49701	0.76992	0.3706	0.483206	1.02559	0.817647	0.589457	0.762381	0.08879	0.503813	0.715224	0.0801439	0.377015	0.815158	0.0841295	0.453253
15931	G	G	C	C	C	T	G	C	C	T	1.33833	1.14488	0.520321	1.0805	0.393375	0.37658	0.893472	0.494118	0.737317	0.590953	0.0552478	0.48372	0.602887	0.0569185	0.493522	0.582326	0.0409437	0.425065
15945	G	G	C	C	C	T	G	C	C	T	0.921106	0.479433	0.806155	0.698697	0.163561	0.708743	0.475884	0.503922	0.796422	0.431258	0.0883662	0.709962	0.450274	0.0533202	0.361149	0.337661	0.0469877	0.471347
16528	G	G	C	C	C	T	G	C	C	T	0.851802	0.539683	0.45586	1.17808	0.302277	0.441523	0.888068	0.521569	0.43034	0.478411	0.0851674	0.473847	0.570997	0.0745829	0.450891	0.449437	0.0552739	0.603608
17941	G	G	C	C	C	T	G	C	C	T	0.63336	1.11229	1.09287	0.578073	0.190476	0.605925	0.662351	0.209804	0.228022	0.576555	0.193367	0.631754	0.602941	0.0840693	0.357273	0.4406	0.0660948	0.348837
17980	G	G	C	C	C	T	G	C	C	T	0.870837	0.364066	0.438838	0.92915	0.0600414	0.489446	0.857401	0.0823529	0.259158	0.567698	0.0731087	0.545931	0.594838	0.0251881	0.638577	0.585415	0.0182297	0.450737
19153	G	G	C	C	C	T	G	C	C	T	1.06363	0.779051	0.540839	1.18439	0.490683	0.493593	0.930818	0.986275	0.563074	0.65484	0.176537	0.290201	0.757167	0.204776	0.294359	0.635381	0.22675	0.216443
19262	G	G	C	C	C	T	G	C	C	T	1.20887	0.688731	0.743157	1.42167	0.134576	0.71678	1.79796	0.513725	0.720034	0.632786	0.0704598	0.467089	0.732853	0.0215898	0.351417	0.577257	0.0312926	0.34952
19389	G	G	C	C	C	T	G	C	C	T	1.05556	0.539007	0.803571	1.38071	0.0434783	0.64165	1.22845	0.101961	0.795248	0.563546	0.0868828	0.554098	0.569654	0.00457965	0.338993	0.519572	0.0051667	0.19913
19859	G	G	C	C	C	T	G	C	C	T	0.880799	1.47174	0.654507	1.26736	0.747412	0.595776	0.731273	0.815686	0.431638	0.445744	0.122618	0.940536	0.675387	0.0791626	0.725124	0.409126	0.0527393	0.600283
19975	G	G	C	C	C	T	G	C	C	T	0.756273	0.674547	0.698736	1.29097	0.238095	0.793855	0.836169	0.309804	0.744482	0.484205	0.0434414	0.640507	0.634753	0.0258423	0.447809	0.512083	0.0210567	0.378771
20298	G	G	C	C	C	T	G	C	C	T	0.748484	1.03073	0.465921	1.27457	1.5383	0.609458	1.08697	1.79412	0.624319	0.873323	0.167408	0.635126	0.968013	0.157998	0.408412	0.715397	0.149054	0.388872
20625	G	G	C	C	C	T	G	C	C	T	0.987723	1.10638	0.771028	1.07214	0.256729	0.715833	0.54924	0.833333	0.629487	0.464811	0.177368	0.760176	0.512376	0.0873405	0.853506	0.33338	0.0473777	0.852163
20632	G	G	C	C	C	T	G	C	C	T	0.72007	0.688416	0.886743	0.822514	0.0745342	0.878774	0.623082	0.111765	0.858046	0.511616	0.0995974	0.768141	0.572135	0.0480864	0.873157	0.365737	0.0206668	0.934555
20679	G	G	C	C	C	T	G	C	C	T	1.43303	1.16885	0.503454	1.33612	0.681159	0.518128	0.966445	1.21765	0.466356	0.915157	0.147715	0.661209	0.773491	0.122342	0.53632	0.585808	0.1589	0.483037
20713	G	G	C	C	C	T	G	C	C	T	0.471466	0.77305	1.14763	1.03655	0.134576	1.25028	1.5535	0.203922	0.780929	0.527123	0.11708	0.849284	0.624954	0.0268237	0.53966	0.58039	0.0222266	0.495863
20740	G	G	C	C	C	T	G	C	C	T	1.18433	0.784082	0.741053	1.90657	0.52381	0.955331	1.86653	0.566667	0.402336	0.931632	0.159197	0.563341	1.17004	0.171737	1.02282	0.889934	0.0956327	0.820412
20816	G	G	C	C	C	T	G	C	C	T	0.773226	0.673759	0.583475	1.11038	0.142857	0.711921	1.40627	0.203922	0.348742	0.487199	0.107014	0.501693	0.54365	0.0206084	0.521885	0.371459	0.0140378	0.438057
20956	G	G	C	C	C	T	G	C	C	T	0.508027	0.666261	0.546521	0.780405	0.0745342	1.27647	0.813855	0.147059	1.35255	0.461056	0.0635728	0.606882	0.465098	0.0258423	0.822581	0.309038	0.0219341	0.693353
21512	G	G	C	C	C	T	G	C	C	T	0.867134	0.851064	0.57408	0.832109	0.120083	0.655582	0.919839	0.215686	0.457093	0.634276	0.106802	0.618301	0.59963	0.0327118	0.480113	0.836758	0.0337298	0.423474
21645	G	G	C	C	C	T	G	C	C	T	0.984575	1.47872	0.719955	1.1947	0.15528	1.24486	1.48218	0.335294	0.770651	0.694721	0.0953592	0.796484	0.679213	0.0372915	0.76468	0.548124	0.0368493	0.684606
22799	G	G	C	C	C	T	R	C	C	T	1.06246	0.847912	0.541449	1.07622	0.469979	0.41867	0.775242	0.652941	0.806695	0.652127	0.0517412	0.411765	0.698029	0.0350016	0.308226	0.48956	0.0336323	0.310515
22986	G	G	C	C	C	T	G	C	C	T	0.844554	0.404327	0.782501	0.797753	0.409938	0.556853	0.894988	0.509804	0.689008	0.637204	0.101074	0.525566	0.645098	0.0598626	0.382588	0.567467	0.0443556	0.379256
23521	G	G	C	C	C	T	G	C	C	T	0.730256	1.19078	0.712526	1.39871	0.351967	0.882189	0.954006	0.42549	0.593701	0.549811	0.113001	0.466256	0.826999	0.063788	0.624113	0.523937	0.0375317	0.4288
23579	G	G	C	C	C	T	G	C	C	T	0.743678	1.24417	1.1869	1.08133	0.701863	0.897898	0.66807	0.854902	1.60297	0.485011	0.159159	0.518486	0.604086	0.117108	0.398748	0.372409	0.0716514	0.345287
23586	G	G	C	C	C	T	G	C	C	T	0.656649	0.652482	0.796809	0.852641	0.115942	0.745582	0.492421	0.137255	0.893416	0.556742	0.125556	0.655067	0.563867	0.0193	0.667472	0.364373	0.0111133	0.506751
23590	G	G	C	C	C	T	G	C	C	T	0.906268	1.04492	0.621219	1.13043	0.869565	0.608044	0.632331	1.00588	0.37222	0.792947	0.132443	0.707312	0.780449	0.129539	0.594669	0.523986	0.0814974	0.505448
23644	G	G	C	C	C	T	G	C	C	T	0.693757	1.48779	1.13004	0.919563	0.608696	0.639258	0.661157	0.764706	0.398677	0.655411	0.223754	0.886349	0.703111	0.134773	0.457328	0.802666	0.111035	0.448689
23684	G	G	C	C	C	T	G	C	C	T	0.947372	0.794326	0.40163	0.954208	0.149068	0.568883	0.633081	0.168627	0.998983	0.870742	0.173236	0.717125	0.778458	0.0294406	0.869806	0.704661	0.025541	0.826449
24139	G	G	C	C	C	T	G	C	C	T	0.721417	0.747439	0.458067	1.19512	0.457557	0.420118	0.670979	0.827451	1.23755	0.506586	0.118316	0.675618	0.744957	0.0667321	0.547468	0.394822	0.0577111	0.479753
24175	G	G	C	C	C	T	G	C	C	T	0.561054	0.852752	0.791811	0.963119	0.616977	0.998	0.534492	1.19412	0.91507	0.631818	0.210244	0.670296	0.814758	0.148184	0.846154	0.559532	0.180737	1.27057
24348	G	G	C	C	C	T	G	C	C	T	0.582161	0.948245	0.782942	1.19113	0.57971	0.663562	1.61871	0.676471	0.355973	0.54069	0.202944	0.529412	0.792045	0.189074	0.482803	0.656586	0.137161	0.474999
24462	G	G	C	C	C	T	G	C	C	T	0.800734	0.774941	0.559075	1.09463	0.343685	0.683246	1.17407	0.45098	0.965395	0.698825	0.0832804	0.984542	0.755007	0.0683677	0.785072	0.632951	0.0485475	0.808764
24463	G	G	C	C	C	T	G	C	C	T	0.753651	1.41686	0.811594	1.21064	0.521739	0.958488	1.73323	0.623529	0.373026	0.700872	0.247669	0.750845	0.831776	0.134446	0.455689	0.708437	0.105186	0.439108
24939	G	G	C	C	C	T	G	C	C	T	0.978193	0.764539	0.677694	1.29709	0.910973	0.443026	1.11652	1.24314	0.276206	0.565217	0.136046	0.477908	0.643949	0.151456	0.406887	0.538405	0.151979	0.324484
24953	G	G	C	C	C	T	G	C	C	T	0.848992	0.425532	0.462957	0.994258	0.0703934	0.317675	1.53846	0.0823529	0.309709	0.482631	0.0497987	0.308907	0.603393	0.0114491	0.225527	0.476714	0.00906609	0.241684
25089	G	G	C	C	C	T	G	C	C	T	0.745867	1.1459	0.800029	1.3066	0.763975	0.826412	1.41662	1.39804	0.417613	0.410767	0.0747737	0.821852	0.565002	0.0876676	0.657384	0.401375	0.0843244	0.504072
25249	G	G	C	C	C	T	G	C	C	T	0.773683	0.661939	0.272727	1.28022	0.0600414	0.126028	1.50346	0.0784314	0.0384056	0.677733	0.129265	0.292844	0.864924	0.0186457	0.135375	0.846763	0.0116007	0.12232
25732	N	G	C	C	C	T	G	C	C	T	0.708574	0.507857	0.411789	0.639719	0.697723	0.627636	0.940528	1.25686	0.582498	0.452275	0.0734203	0.520461	1.0455	0.077527	0.511269	0.413387	0.0736011	0.607245
25910	G	G	C	C	C	T	G	C	C	T	0.627779	0.835799	0.576325	1.37628	0.78882	0.180447	1.78359	0.990196	0.0421608	0.567445	0.139436	0.350329	0.736703	0.124305	0.170185	0.622468	0.115715	0.112473
26222	G	G	C	C	C	T	G	C	C	T	0.783246	0.573377	0.737962	1.43411	0.689441	1.01263	1.37111	0.854902	0.352535	0.539949	0.141938	0.492885	0.773276	0.171083	0.572325	0.608571	0.147495	0.411874
26484	G	G	C	C	C	T	G	C	C	T	0.822447	0.888889	0.921645	1.2279	0.47205	0.766667	0.948079	0.537255	0.348004	0.691314	0.210214	0.627023	0.705538	0.0768728	0.463742	0.529407	0.0851043	0.438789
26737	G	G	C	C	C	T	G	C	C	T	0.486615	1.74468	0.481207	0.519194	0.115942	0.452087	0.506173	0.143137	0.400655	0.337787	0.11602	0.278629	0.292392	0.00817795	0.176154	0.222498	0.00467928	0.151803
27034	G	G	C	C	C	T	G	C	C	T	0.191563	1.51678	0.495734	0.359792	0.552795	0.556899	0.375723	0.64902	0.425172	0.451943	0.151021	0.782419	0.570354	0.0821066	0.529988	0.476818	0.0842269	0.715159
27557	G	G	C	C	C	T	G	C	C	T	0.946697	2.30455	0.86914	1.33505	1.42443	0.759725	1.3059	1.48627	0.54672	0.753453	0.26364	0.673715	0.795667	0.192345	0.466263	0.642506	0.19575	0.51615
27697	G	G	C	C	C	T	G	C	C	T	0.784367	1.42005	0.770903	0.988593	0.252588	0.435939	0.980322	0.303922	0.32396	0.864321	0.194836	0.627445	0.783026	0.052666	0.307463	0.767668	0.045233	0.24664
27912	G	G	C	C	C	T	G	C	C	T	0.646508	1.78251	0.685714	1.03308	0.273292	1.04675	0.957655	0.335294	2.29601	0.452608	0.136682	0.278083	0.537272	0.0389271	0.393512	0.371495	0.0305128	0.4413
28141	G	G	C	C	C	T	G	C	C	T	1.03869	0.921671	0.781777	1.42247	0.89234	0.107143	0.772784	1.09216	0.188304	0.707156	0.135622	1.28813	0.989076	0.145895	0.15861	0.709371	0.147202	0.165138
28313	G	G	C	C	C	T	G	C	C	T	0.962032	1.68421	0.680927	1.73222	1.43064	0.873156	1.72062	1.63529	0.619381	0.691387	0.200422	1.29059	0.924795	0.312725	1.05833	0.783765	0.19575	1.16838
28389	G	G	C	C	C	T	G	C	C	T	0.841643	1.48779	0.478749	1.43657	1.34369	1.41205	1.43823	1.43529	0.213562	0.645437	0.20202	0.631682	0.979087	0.299967	0.587613	0.822015	0.209495	0.306043
29233	G	G	C	C	C	T	G	C	C	T	0.640252	0.241135	0.925178	0.646214	0.0227743	0.456336	0.692571	0.0372549	0.426404	0.442746	0.0381437	0.304427	0.384449	0.00490677	0.149974	0.298654	0.00243712	0.114732
29239	G	G	C	C	C	T	G	C	C	T	0.863032	2.12293	0.554481	0.801105	0.192547	0.716327	0.810361	0.264706	0.244618	0.650075	0.14039	0.386883	0.558849	0.027805	0.448855	0.474065	0.0232014	0.381695
29241	G	G	C	C	C	T	G	C	C	T	0.808158	1.07016	0.68651	0.895169	0.594203	0.549677	0.876669	0.678431	0.221573	0.482374	0.085432	0.67147	0.533269	0.0654236	0.49102	0.34518	0.0400663	0.403256
29269	G	G	C	C	C	T	G	C	C	T	0.747043	1.25296	0.753033	1.08027	0.180124	0.968254	1.0785	0.235294	0.456079	0.587698	0.166349	0.405427	0.662411	0.242067	0.25951	0.578422	0.0395789	0.189375
29314	G	G	C	C	C	T	G	C	C	T	1.37254	1.33759	1.0189	1.53731	0.256729	0.831701	1.55803	0.303922	0.620358	0.778102	0.108392	0.661381	0.763819	0.0251881	0.52386	0.618824	0.0182297	0.431133
29326	G	G	C	C	C	T	G	C	C	T	0.843786	1.19866	0.616551	1.31415	0.865424	0.652017	1.10388	1.04118	0.39118	0.524108	0.207485	0.638235	0.615712	0.146549	0.482961	0.435823	0.122636	0.523888
29335	G	G	C	C	C	T	G	C	C	T	0.606193	0.340426	0.578135	0.736842	0.0227743	0.60906	0.713849	0.0411765	0.390801	0.574969	0.0381437	0.333929	0.462687	0.00392542	0.346467	0.329725	0.00136479	0.370934
29358	G	G	C	C	C	T	G	C	C	T	0.827948	1.22837	0.993034	1.15116	0.496894	1.32886	0.760477	0.615686	0.64238	0.354914	0.0985378	0.431705	0.476158	0.0683677	0.629102	0.410157	0.0598557	0.514475
29392	G	G	C	C	C	T	G	C	C	T	0.703423	1.08983	0.44878	0.913186	0.254658	0.910645	0.517668	0.35098	0.294799	0.436284	0.100127	0.243699	0.502532	0.0330389	0.350236	0.42436	0.0312926	0.235143
29519	G	G	C	C	C	T	G	C	C	T	0.694882	0.834853	0.59643	1.21542	0.768116	0.717579	1.3196	0.880392	1.80598	0.471895	0.0735628	0.514379	0.621991	0.0804711	0.539154	0.552208	0.0498148	0.566217
29565	G	G	C	C	C	T	G	C	C	T	0.69013	1.26885	0.94442	1.28464	1.45756	1.20296	1.479	1.7	1.55902	0.439251	0.100408	0.727455	0.557414	0.134773	0.788049	0.432345	0.104894	0.705037
29568	G	G	C	C	C	T	G	C	C	T	0.704229	1.91174	0.864882	1.15015	0.42029	0.927663	1.33832	0.480392	1.30267	0.889297	0.273716	1.00462	1.04148	0.0938829	1.23248	0.880066	0.0843244	1.03161
29582	G	G	C	C	C	T	G	C	C	T	0.894929	1.91287	0.665917	1.38064	0.447205	0.594838	1.69786	0.47451	0.761758	0.480486	0.0853692	0.279661	0.698994	0.0484135	0.273438	0.530727	0.0352895	0.209719
29606	G	G	C	C	C	T	G	C	C	T	0.77886	0.957785	0.567619	1.28013	0.31677	1.01509	1.79599	0.384314	0.80639	0.496232	0.0387491	0.22627	1.11636	0.0196271	0.507156	0.627187	0.0145252	0.25516
29627	G	G	C	C	C	T	G	C	C	T	0.852543	1.72307	0.535001	1.27911	0.322981	0.837297	1.68507	0.409804	0.620047	0.582947	0.135773	0.516062	0.682546	0.055283	0.644815	0.533624	0.0979723	0.570738
29689	G	G	C	C	C	T	G	C	C	T	0.53152	1.16468	0.758285	0.834186	0.797101	1.02618	0.835607	0.972549	0.544115	0.388503	0.166686	0.494287	0.61453	0.180569	0.597686	0.494528	0.187366	0.433655
29733	G	G	C	C	C	T	G	C	C	T	0.832557	1.33115	0.763421	1.15191	0.583851	0.714799	1.33592	0.982353	0.459913	0.700214	0.105495	0.397341	0.828378	0.0863592	0.348883	0.637229	0.087249	0.263179
29772	G	G	C	C	C	T	G	C	C	T	0.681297	0.506586	0.337963	1.06871	0.15528	0.904684	1.14251	0.158824	0.562136	0.672418	0.0771955	0.605397	0.8375	0.0336932	0.644613	0.752742	0.0166699	0.54626
29914	G	G	C	C	C	T	G	C	C	T	0.630085	0.607092	0.346474	0.914367	0.385093	0.345806	0.938261	0.398039	0.19615	0.562555	0.178004	0.555768	0.579184	0.101079	0.654262	0.502176	0.061513	0.585992
29950	G	G	C	C	C	T	G	C	C	T	0.7272	0.988325	0.746707	1.20639	0.616977	0.835443	1.16057	0.633333	0.592513	0.442387	0.203726	0.453893	0.582763	0.155708	0.422146	0.443555	0.0843244	0.471094
30079	G	G	C	C	C	T	G	C	C	T	0.788295	0.851064	0.565526	1.09304	0.418219	0.685471	1.08186	0.45098	1.15796	0.554194	0.0880937	0.494889	0.650338	0.0382728	0.390123	0.499069	0.0172548	0.338742
30092	G	G	C	C	C	T	G	C	C	T	0.588659	0.673196	0.537663	0.916303	0.333333	0.712681	0.982106	0.352941	0.42437	0.397983	0.055601	0.193588	0.456533	0.030422	0.239077	0.297103	0.0193995	0.167635
30231	G	G	C	C	C	T	G	C	C	T	1.00995	1.96037	0.88108	1.38717	1.18219	1.75755	1.40851	1.27059	0.701597	0.462275	0.0548652	0.333143	0.499292	0.060844	0.298356	0.335212	0.0283681	0.294979
30572	G	G	C	C	C	T	G	C	C	T	0.798408	0.704295	0.614046	1.40088	0.89441	0.83264	1.41756	0.901961	0.227501	0.761756	0.18392	0.339623	0.969636	0.213935	0.493545	0.848378	0.167577	0.264033
30838	G	G	C	C	C	T	G	C	C	T	1.05818	0.953507	0.948874	1.66857	1.2029	1.29249	2.21826	1.26863	0.441488	0.833063	0.255704	0.625272	1.01832	0.289172	0.84128	0.951398	0.275395	0.576596
31043	G	G	C	C	C	T	G	C	C	T	1.35138	0.404255	0.50756	1.49567	0.124224	0.416406	1.57089	0.145098	0.110558	0.990351	0.0261103	0.310051	0.810957	0.016683	0.315475	0.74654	0.00672646	0.21444
31557	G	G	C	C	C	T	G	C	C	T	1.2286	1.45458	0.746663	1.29118	0.778468	0.771657	1.25948	0.8	0.231265	0.812328	0.112463	0.502372	0.928872	0.129866	0.410745	0.897051	0.0609281	0.294673
31651	G	G	C	C	C	T	G	C	C	T	0.470779	0.573455	1.09231	0.458115	0.0248447	1.22154	0.470446	0.0392157	0.21509	0.486016	0.0613023	0.400039	0.434441	0.00457965	0.296982	0.285158	0.00458179	0.177749
31706	G	G	C	C	C	T	G	C	C	T	0.658387	0.484634	0.424148	0.698324	0.0517598	0.721417	0.770408	0.0843137	0.539742	0.678559	0.0784064	0.682882	0.849782	0.013739	1.103	0.91672	0.0122831	0.922646
31714	G	G	C	C	C	T	G	C	C	T	0.456204	0.0879433	0.479085	0.886076	0.0186335	0.835586	0.976744	0.0313725	0.239342	0.557363	0.162111	0.65873	0.510429	0.0353288	1.27731	0.607538	0.0210567	0.898313
32349	G	G	C	C	C	T	G	C	C	T	0.577268	0.120567	0.312729	0.797101	0.0869565	0.461293	0.808673	0.92549	0.164242	0.653208	0.141449	0.306481	0.746329	0.0588813	0.915009	0.890349	0.0412361	0.139914
32439	G	G	C	C	C	T	G	C	C	T	0.609553	0.100709	0.374491	0.798635	0.0372671	0.0332117	0.723757	0.0862745	0.223802	0.62091	0.124285	0.311633	0.715549	0.0860321	0.303817	0.756924	0.061123	0.209541
32787	G	G	C	C	C	T	G	C	C	T	0.441682	0.198582	0.863116	0.465318	0	0.0473538	0.473815	0.0352941	0.270816	0.35924	0.0667514	0.562988	0.386321	0.00654236	0.55915	0.425701	0.00809125	0.423259
33844	G	G	C	C	C	T	G	C	C	T	1.00779	0.600473	0.536426	1.45337	0.101449	0.0458035	1.37011	0.107843	0.220633	0.908729	0.0752278	0.56783	1.0072	0.0235525	0.745289	1.018	0.0153051	0.480806
	G	G	C	C	C	T	G	C	C	T	0.802833	0.826292	0.677309	1.02007	0.402548	0.710336	0.973344	0.531117	0.634538	0.616633	0.131253	0.598922	0.703317	0.0970184	0.542136	0.584514	0.0828341	0.486041
Taxa	46599990	46601417	46602135	46602654	46602806	46602829	46603293	46613461	46613645	46615325	RL2020-1	RL2020-2	RL2024	RDW2020-1	RDW2020-2	RDW2024	RFW2020-1	RFW2020-2	RFW2024	SL2020-1	SL2020-2	SL2024	SDW2020-1	SDW2020-2	SDW2024	SFW2020-1	SFW2020-2	SFW2024
	T	A	T	T	G	C	A	T	T	C	1.02017	1.12461	0.6389	1.28237	1.11742	0.687461	1.28335	1.24258	0.622353	0.767216	0.261734	0.65257	0.83955	0.325716	0.57561	0.807316	0.2654	0.474269
	G	G	C	C	C	T	G	C	C	T	0.802833	0.826292	0.677309	1.02007	0.402548	0.710336	0.973344	0.531117	0.634538	0.616633	0.131253	0.598922	0.703317	0.0970184	0.542136	0.584514	0.0828341	0.486041
											1.27072	1.36103	0.943292	1.25714	2.77587	0.967797	1.3185	2.33955	0.980797	1.2442	1.99412	1.08957	1.1937	3.35726	1.06175	1.38117	3.204	0.975782
