# Supplementary material for: Association mapping and candidate gene identification for drought tolerance in sorghum
Source: Front Plant Sci. 2025 Jul 25;16:1629615. doi: 10.3389/fpls.2025.1629615 (PMC12331711; doi:10.3389/fpls.2025.1629615)
Supplement: Supplementary file 9 [file Table8.xlsx]

## Sheet: Table S8
Supplementary Table S8. Overlap between mapped stay-green and chlorophyll content QTLs
(Data from Sorghum QTL Atlas; Mace et al. 2019)
Stay-green				Chlorophyll content
QTL Id	Publication	LG:Start-End (v3.0)		QTL Id	Publication	LG:Start-End (v3.0)
QSTGR2.6	Xu et al 2000	2:60068675-61997085		QCHLC2.1	Xu et al 2000	2:60086731-61611305
QSTGR2.4	Xu et al 2000	2:60114626-61943976		QCHLC2.2	Xu et al 2000	2:60086731-61611305
QSTGR2.5	Xu et al 2000	2:60190791-61855946		QCHLC2.3	Xu et al 2000	2:60086731-61611305
QSTGR2.11	Xu et al 2000	2:60620006-62158177		QCHLC2.4	Xu et al 2000	2:60086731-61611305
QSTGR2.12	Xu et al 2000	2:60620006-62158177		QCHLC2.5	Subudhi et al 2000	2:60448435-62355948
QSTGR2.13	Xu et al 2000	2:60620006-62158177
QSTGR2.10	Subudhi et al 2000	2:60668182-62090219
QSTGR2.14	Subudhi et al 2000	2:61541201-63431325
QSTGR3.9	Subudhi et al 2000	3:57021737-57701441		QCHLC3.3	Subudhi et al 2000	3:57027577-57666432
QSTGR3.8	Subudhi et al 2000	3:57037307-57608112
QSTGR3.10	Xu et al 2000	3:57601610-58259320		QCHLC3.4	Xu et al 2000	3:57558928-58273674
QSTGR3.11	Xu et al 2000	3:57601610-58259320		QCHLC3.5	Xu et al 2000	3:57558928-58273674
QSTGR3.12	Xu et al 2000	3:57601610-58259320		QCHLC3.6	Xu et al 2000	3:57558928-58273674
QSTGR3.13	Xu et al 2000	3:57601610-58259320		QCHLC3.7	Xu et al 2000	3:57558928-58273674
QSTGR3.14	Xu et al 2000	3:57601610-58259320		QCHLC3.8	Crasta et al 1999	3:57610465-58272850
QSTGR3.15	Xu et al 2000	3:57601610-58259320
QSTGR3.16	Xu et al 2000	3:57601610-58259320
QSTGR3.17	Xu et al 2000	3:57601610-58259320
QSTGR3.21	Xu et al 2000	3:62348935-67617973		QSTGR3.1	Xu et al 2000	3:62348804-67061549
QSTGR3.23	Xu et al 2000	3:62348986-67120279		QCHLC3.12	Xu et al 2000	3:62348986-67120279
QSTGR3.24	Xu et al 2000	3:62581509-66578014		QCHLC3.19	Fiedler et al 2014	3:64190176-65365556
QSTGR3.22	Xu et al 2000	3:62613208-66560207		QCHLF3.9	Fiedler et al 2014	3:64190176-65365556
QSTGR3.18	Xu et al 2000	3:62718557-66274110		QCHLC3.13	Bekele et al 2014	3:66431017-68185993
QSTGR3.19	Xu et al 2000	3:62718557-66274110
QSTGR3.20	Xu et al 2000	3:62718557-66274110
QSTGR3.25	Xu et al 2000	3:62725175-66497308
QSTGR3.27	Subudhi et al 2000	3:63018047-67658638
QSTGR3.26	Subudhi et al 2000	3:63511766-67091719
QSTGR10.1	Kebede et al 2001	10:1535293-3125356		QCHLC10.6	Fiedler et al 2014	10:1573388-1598374
References
Bekele WA, Fiedler K, Shiringani A, Schnaubelt D, Windpassinger S, Uptmoor R, Friedt W, Snowdon RJ. Unravelling the genetic complexity of sorghum seedling development under low‐temperature conditions. Plant, Cell & Environment. 2014 Mar;37(3):707-23.
Crasta OR, Xu WW, Rosenow DT, Mullet J, Nguyen HT. Mapping of post-flowering drought resistance traits in grain sorghum: association between QTLs influencing premature senescence and maturity. Molecular and General Genetics MGG. 1999 Nov;262:579-88.
Fiedler K, Bekele WA, Duensing R, Gründig S, Snowdon R, Stützel H, Zacharias A, Uptmoor R. Genetic dissection of temperature-dependent sorghum growth during juvenile development. Theoretical and Applied Genetics. 2014 Sep;127:1935-48.
Kebede H, Subudhi PK, Rosenow DT, Nguyen HT. Quantitative trait loci influencing drought tolerance in grain sorghum (Sorghum bicolor L. Moench). Theoretical and Applied Genetics. 2001 Aug;103:266-76.
Subudhi PK, Rosenow DT, Nguyen HT. Quantitative trait loci for the stay green trait in sorghum (Sorghum bicolor L. Moench): consistency across genetic backgrounds and environments. Theoretical and Applied Genetics. 2000 Oct;101:733-41.
Xu W, Subudhi PK, Crasta OR, Rosenow DT, Mullet JE, Nguyen HT. Molecular mapping of QTLs conferring stay-green in grain sorghum (Sorghum bicolor L. Moench). Genome. 2000 Jun 1;43(3):461-9.
